# Supplementary material for: Left ventricular mass normalization for body size in children based on an allometrically adjusted ratio is as accurate as normalization based on the centile curves method
Source: PLoS One. 2019 Nov 21;14(11):e0225287. doi: 10.1371/journal.pone.0225287 (PMC6872180; doi:10.1371/journal.pone.0225287)
Supplement: S1 Dataset — (TXT) [file pone.0225287.s001.txt]

	height	L	M	S
1	110	0,534159633	44,72578048	0,118630628
2	111	0,527999247	45,53462892	0,120382323
3	112	0,521838861	46,34404405	0,122134653
4	113	0,515678475	47,15685929	0,123890796
5	114	0,509518089	47,97647475	0,125654565
6	115	0,503357702	48,80629056	0,127429772
7	116	0,497197316	49,64970682	0,129220231
8	117	0,49103693	50,51012364	0,131029755
9	118	0,484876544	51,3898245	0,132859805
10	119	0,478716157	52,28662629	0,134702433
11	120	0,472555771	53,19817104	0,136548592
12	121	0,466395384	54,12550232	0,138393856
13	122	0,460234997	55,0691435	0,140233561
14	123	0,454074609	56,02925251	0,142062671
15	124	0,447914221	57,00603146	0,143876902
16	125	0,441753833	57,99983231	0,145674479
17	126	0,435593446	59,01095048	0,147452763
18	127	0,429433059	60,03968415	0,149210348
19	128	0,423272674	61,0863394	0,150946586
20	129	0,417112291	62,15122525	0,152662015
21	130	0,410951911	63,23465648	0,154357062
22	131	0,404791534	64,33695352	0,156031185
23	132	0,398631161	65,45844289	0,157681035
24	133	0,392470791	66,59945684	0,159302701
25	134	0,386310424	67,76033328	0,160892154
26	135	0,38015006	68,94141617	0,162442437
27	136	0,3739897	70,14305583	0,163940165
28	137	0,367829342	71,3656087	0,165370725
29	138	0,361668987	72,60943735	0,166719132
30	139	0,355508634	73,87491156	0,167970118
31	140	0,349348283	75,16240922	0,169108237
32	141	0,343187935	76,47231504	0,170117907
33	142	0,337027589	77,80502052	0,170983559
34	143	0,330867246	79,16092313	0,17169259
35	144	0,324706906	80,54042601	0,172236877
36	145	0,318546571	81,94393917	0,172609026
37	146	0,312386242	83,37187967	0,172802237
38	147	0,306225919	84,82467022	0,172815063
39	148	0,300065605	86,30273885	0,172652457
40	149	0,293905302	87,80652066	0,172320245
41	150	0,287745013	89,33645819	0,171824788
42	151	0,281584739	90,89300278	0,171174293
43	152	0,275424482	92,47661488	0,17037873
44	153	0,269264243	94,08776289	0,169448358
45	154	0,263104024	95,7269234	0,168393634
46	155	0,256943825	97,39458334	0,167225813
47	156	0,250783647	99,09123991	0,165956729
48	157	0,244623491	100,8173992	0,164598144
49	158	0,238463355	102,5735761	0,163162264
50	159	0,232303238	104,3602957	0,16166849
51	160	0,226143138	106,1780926	0,160140678
52	161	0,219983052	108,0275114	0,158601971
53	162	0,213822977	109,9091057	0,157074593
54	163	0,207662912	111,8234367	0,155579215
55	164	0,201502853	113,7710744	0,154135329
56	165	0,195342799	115,7525984	0,152761704
57	166	0,189182747	117,7685987	0,151475074
58	167	0,183022697	119,8196781	0,150281156
59	168	0,176862646	121,9064507	0,149180796
60	169	0,170702593	124,0295419	0,148174899
61	170	0,164542538	126,189588	0,147263304
62	171	0,15838248	128,3872376	0,146438994
63	172	0,152222417	130,6231514	0,145692645
64	173	0,146062349	132,8980017	0,145015223
65	174	0,139902276	135,2124722	0,144398603
66	175	0,133742198	137,5672551	0,143838009
67	176	0,127582114	139,9630538	0,143329737
68	177	0,121422025	142,4005838	0,142870188
69	178	0,115261933	144,8805729	0,142455557
70	179	0,109101836	147,4037591	0,142080966
71	180	0,102941736	149,970893	0,141741345
72	181	0,096781633	152,582738	0,141431697
73	182	0,090621529	155,2367561	0,141146836
74	183	0,084461422	157,9363305	0,140881867
75	184	0,078301313	160,6866682	0,14063199
76	185	0,072141204	163,4929765	0,140392405
77	186	0,065981094	166,3561958	0,140158806
78	187	0,059820984	169,2602001	0,139928868
79	188	0,053660873	172,1845971	0,139700761
80	189	0,047500762	175,1123927	0,139472959
81	190	0,041340651	178,0401884	0,139245156
82	191	0,035180541	180,9679841	0,139017354
83	192	0,02902043	183,8957797	0,138789552
84	193	0,022860319	186,8235754	0,138561749
85	194	0,016700209	189,7513711	0,138333947
86	195	0,010540098	192,6791667	0,138106145
