# Supplementary material for: Left ventricular mass normalization for body size in children based on an allometrically adjusted ratio is as accurate as normalization based on the centile curves method
Source: PLoS One. 2019 Nov 21;14(11):e0225287. doi: 10.1371/journal.pone.0225287 (PMC6872180; doi:10.1371/journal.pone.0225287)
Supplement: S2 Dataset — (TXT) [file pone.0225287.s002.txt]

	height	L	M	S
1	110	0,074722297	47,18009423	0,166464754
2	111	0,079462653	48,08773307	0,166855501
3	112	0,08420301	48,9953719	0,167246247
4	113	0,088945077	49,90490083	0,167637095
5	114	0,093697402	50,82577031	0,168028555
6	115	0,098469226	51,76645622	0,168421079
7	116	0,103265886	52,72503308	0,168814547
8	117	0,10809241	53,70093984	0,169208911
9	118	0,112954003	54,6946727	0,169604181
10	119	0,11785587	55,70672789	0,170000368
11	120	0,122803215	56,73760162	0,170397483
12	121	0,127796608	57,78771774	0,170795532
13	122	0,132819664	58,85727344	0,171194507
14	123	0,137857837	59,94662907	0,171594411
15	124	0,142896416	61,05615168	0,171995246
16	125	0,14790486	62,18621517	0,172397012
17	126	0,152823834	63,3372004	0,172799713
18	127	0,157590953	64,50949537	0,173203351
19	128	0,162143833	65,70349525	0,173607928
20	129	0,166425433	66,91960221	0,174013448
21	130	0,170394957	68,15822465	0,174419911
22	131	0,174014689	69,41977828	0,17482732
23	132	0,17724691	70,70468643	0,175235678
24	133	0,180061462	72,0133797	0,175644987
25	134	0,182467848	73,34629406	0,176055249
26	135	0,184488531	74,70387242	0,176466466
27	136	0,186145982	76,08656561	0,176878641
28	137	0,187462653	77,49483257	0,177291775
29	138	0,188460796	78,92914117	0,177705871
30	139	0,189162561	80,38996809	0,178120933
31	140	0,189590092	81,87779854	0,178536962
32	141	0,18976529	83,3931266	0,178953961
33	142	0,189705426	84,93645806	0,179371934
34	143	0,189423668	86,5083105	0,179790883
35	144	0,188933044	88,10921117	0,180210812
36	145	0,188246546	89,73969713	0,180631725
37	146	0,187375561	91,40031646	0,181053623
38	147	0,186329181	93,091629	0,181476509
39	148	0,185116322	94,81420528	0,181900385
40	149	0,183745945	96,56862653	0,182325251
41	150	0,182239269	98,35548513	0,182751109
42	151	0,180646286	100,175385	0,183177959
43	152	0,179021114	102,0289417	0,1836058
44	153	0,177417866	103,9167822	0,184034633
45	154	0,175904748	105,839545	0,184464456
46	155	0,174606317	107,7978786	0,184895268
47	156	0,173661222	109,7924434	0,185327068
48	157	0,173208109	111,8239119	0,185759855
49	158	0,173390033	113,8929687	0,186193627
50	159	0,174380818	116,0003072	0,186628383
51	160	0,176367393	118,1466319	0,187064125
52	161	0,179536737	120,33266	0,187500851
53	162	0,184073028	122,5591217	0,187938563
54	163	0,190123989	124,8267596	0,188377259
55	164	0,197811825	127,1363292	0,188816943
56	165	0,207258214	129,4885995	0,189257613
57	166	0,218582261	131,8843534	0,189699272
58	167	0,231828827	134,3243897	0,190141923
59	168	0,246959052	136,8095234	0,190585569
60	169	0,263929601	139,3405847	0,191030218
61	170	0,282696802	141,9184188	0,191475874
62	171	0,303183741	144,5438869	0,191922543
63	172	0,325252723	147,2178666	0,192370232
64	173	0,348759564	149,9412515	0,192818949
65	174	0,373560083	152,7149517	0,1932687
66	175	0,399508767	155,5398955	0,193719493
67	176	0,426456034	158,4170329	0,194171333
68	177	0,454251524	161,3473324	0,194624225
69	178	0,482744878	164,3317807	0,195078173
70	179	0,511797013	167,371383	0,195533183
71	180	0,541328348	170,4671638	0,195989257
72	181	0,571278864	173,6201666	0,196446399
73	182	0,601588558	176,8314547	0,196904611
74	183	0,63220044	180,1021111	0,197363895
75	184	0,663086019	183,4332357	0,197824253
76	185	0,694232464	186,8259469	0,198285686
77	186	0,725627109	190,2813842	0,198748197
78	187	0,757256407	193,800708	0,199211786
79	188	0,789090164	197,3851015	0,199676456
80	189	0,821083354	201,0357711	0,200142209
81	190	0,853190427	204,7539458	0,200609047
82	191	0,88536612	208,5408775	0,201076972
83	192	0,91757921	212,3978406	0,201545988
84	193	0,949818632	216,3261322	0,202016097
85	194	0,982074887	220,3270735	0,202487301
86	195	1,01433424	224,3434266	0,202958738
