# Supplementary material for: Left ventricular mass normalization for body size in children based on an allometrically adjusted ratio is as accurate as normalization based on the centile curves method
Source: PLoS One. 2019 Nov 21;14(11):e0225287. doi: 10.1371/journal.pone.0225287 (PMC6872180; doi:10.1371/journal.pone.0225287)
Supplement: S3 Dataset — (TXT) [file pone.0225287.s003.txt]

no	age	sex	bodymass	height	lvd	rvd	ivs	pwd	la	ao	lvm	BSA	hr	bps	bpd	trenvol
1	12	f	45,9	153,0	4,2	1,8	0,80	0,80	2,8	2,30	101,29	1,40	68	110	50	180
2	17	m	75,8	192,0	5,3	2,1	1,00	1,10	3,2	2,60	213,88	2,00	67	132	69	450
3	13	m	51,3	168,0	4,6	2,1	1,00	1,00	3,0	2,30	158,81	1,54	57	106	67	180
4	9	m	26,9	135,0	3,8	1,5	0,60	0,60	2,4	1,90	58,95	1,00	83	112	61	120
5	13	m	41,5	162,0	4,7	2,8	0,90	0,90	3,2	2,90	142,71	1,35	61	121	71	180
6	16	m	64,7	177,0	5,1	2,9	1,10	1,10	3,5	2,90	213,90	1,78	77	102	64	540
7	7	m	25,7	122,0	3,9	1,8	0,80	0,70	2,7	2,50	82,26	0,93	66	117	61	120
8	6	m	24,2	121,0	3,6	1,5	0,60	0,60	2,3	1,60	53,79	0,90	76	91	60	60
9	10	m	57,5	151,0	4,3	2,2	0,90	0,90	3,4	3,00	123,30	1,57	52	113	70	120
10	14	f	65,8	173,0	4,5	2,4	0,80	0,80	3,2	2,70	113,63	1,78	65	127	62	270
11	12	m	36,8	153,0	3,9	1,8	0,80	0,70	2,8	2,00	82,26	1,24	80	103	60	270
12	15	f	54,4	170,0	4,7	2,0	0,70	0,70	3,4	2,40	103,07	1,59	72	127	50	360
13	17	m	74,0	193,0	5,1	2,9	1,00	1,00	3,7	3,20	188,02	1,98	57	135	77	630
14	17	m	73,0	181,0	5,1	2,9	1,00	1,00	3,6	3,00	188,02	1,91	56	131	60	630
15	18	m	78,2	173,0	5,0	2,8	0,90	1,00	3,3	3,10	169,92	1,95	64	125	70	630
16	15	m	60,8	180,0	4,7	2,5	0,90	0,90	3,2	3,00	142,71	1,73	62	130	65	540
17	11	f	60,2	171,0	4,9	1,6	0,80	0,80	3,3	2,40	131,20	1,69	72	121	76	360
18	9	m	29,8	136,0	4,4	2,0	0,80	0,70	2,9	2,00	100,60	1,06	62	105	62	300
19	15	m	70,7	181,0	5,3	2,3	1,00	1,00	3,6	2,60	200,40	1,88	60	123	62	450
20	9	m	23,5	128,0	3,9	1,4	0,70	0,70	2,3	1,80	75,11	0,91	60	107	52	180
21	11	f	35,2	152,0	4,5	1,1	0,60	0,60	1,9	2,90	78,86	1,21	89	82	50	90
22	13	f	57,9	167,0	4,6	2,0	0,90	0,80	2,8	2,30	127,66	1,64	89	105	58	270
23	12	m	36,0	147,0	4,0	1,7	0,60	0,70	2,5	1,90	71,22	1,21	60	131	61	180
24	18	m	65,2	175,0	4,7	2,0	0,90	0,90	3,5	2,40	142,71	1,78	65	129	64	450
25	16	m	74,7	183,0	5,6	2,8	1,10	1,05	3,8	3,20	234,32	1,95	64	134	73	630
26	15	m	74,8	179,0	5,1	1,9	0,80	0,90	3,1	2,30	151,84	1,93	61	112	63	630
27	14	f	51,6	163,0	4,5	2,2	0,80	0,70	3,0	2,20	104,50	1,52	75	121	62	270
28	11	m	43,5	153,0	4,2	2,0	0,80	0,80	2,9	2,40	101,29	1,36	67	130	70	90
29	9	m	22,5	127,0	3,3	1,4	0,60	0,60	2,5	1,60	46,52	0,88	59	102	64	60
30	11	f	36,8	152,0	4,1	1,6	0,70	0,70	2,8	2,00	81,68	1,24	72	92	45	180
31	15	m	78,5	179,0	4,6	2,9	1,20	1,20	3,3	2,90	204,99	1,98	65	134	69	540
32	12	f	54,1	169,0	4,7	2,4	0,90	0,80	3,4	3,20	132,32	1,59	91	117	79	180
33	10	m	40,6	151,0	4,6	2,0	0,70	0,70	2,9	2,10	99,33	1,30	64	109	63	60
34	13	m	71,2	179,0	4,6	2,0	0,90	0,90	3,3	2,30	137,72	1,88	59	123	72	360
35	12	m	39,7	157,0	4,2	1,6	0,60	0,60	2,4	1,80	69,97	1,30	84	112	60	360
36	17	f	71,8	188,0	4,8	2,9	0,90	0,90	3,5	3,10	147,78	1,93	76	114	70	540
37	9	m	32,9	138,0	3,9	1,3	0,60	0,70	2,5	2,20	68,23	1,12	63	114	68	120
38	9	m	28,6	139,0	3,9	2,2	0,80	0,80	2,9	2,30	89,67	1,04	61	89	52	300
39	15	m	67,3	180,0	4,9	2,0	1,00	1,00	3,3	2,70	176,04	1,83	56	125	70	450
40	15	m	56,0	166,0	4,9	1,9	0,80	0,80	3,1	2,40	131,20	1,60	58	120	58	180
41	14	f	36,8	156,0	4,3	1,9	0,70	0,80	2,4	2,00	96,78	1,25	77	128	67	180
42	7	m	29,7	130,0	3,8	1,8	0,70	0,70	2,4	1,80	71,93	1,04	83	92	66	240
43	8	f	24,4	131,0	4,1	1,7	0,70	0,80	2,5	1,90	89,37	0,93	79	108	68	60
44	11	m	38,8	147,0	4,5	2,6	0,80	0,80	3,7	2,50	113,63	1,25	78	123	73	90
45	11	m	40,5	154,0	4,1	2,3	0,80	0,80	3,0	2,40	97,34	1,31	62	118	76	180
46	14	f	57,8	171,0	4,7	1,8	0,90	0,90	3,1	2,40	142,71	1,65	68	135	68	360
47	12	f	49,2	154,0	4,4	1,8	0,70	0,70	3,3	2,20	92,06	1,45	92	107	70	360
48	10	f	32,4	144,0	3,7	1,5	0,60	0,60	2,8	2,00	56,34	1,13	61	97	51	120
49	14	m	49,6	173,0	4,9	1,8	0,80	0,80	3,0	2,40	131,20	1,53	60	106	70	540
50	14	m	61,0	168,0	4,9	2,3	1,00	0,90	3,5	2,90	164,32	1,69	83	124	62	540
51	13	f	55,5	167,0	4,4	2,3	0,90	0,90	3,1	2,70	128,02	1,60	74	130	61	180
52	13	f	86,1	168,0	4,6	2,7	0,90	0,80	3,5	3,10	127,66	2,03	76	121	67	270
53	9	m	39,0	152,0	4,3	2,2	0,80	0,70	2,4	2,30	96,78	1,28	62	117	61	60
54	10	f	26,1	135,0	3,9	1,5	0,60	0,60	2,8	1,90	61,61	0,98	80	100	49	300
55	9	m	36,7	142,0	3,9	2,2	0,80	0,70	3,0	2,20	82,26	1,20	76	108	59	240
56	11	f	40,4	148,0	4,1	2,0	0,70	0,70	2,5	2,00	81,68	1,29	83	112	51	180
57	16	f	69,2	166,0	4,7	2,2	0,80	0,80	3,3	2,30	122,26	1,80	91	115	70	360
58	9	m	28,9	134,0	4,0	1,3	0,60	0,50	2,6	2,00	57,72	1,03	58	104	47	120
59	10	f	57,5	154,0	4,8	1,8	0,90	0,80	3,2	2,50	137,08	1,58	79	118	77	120
60	14	m	52,5	155,0	4,5	2,7	0,80	0,80	3,5	2,70	113,63	1,51	75	117	61	180
61	13	m	63,0	172,0	5,2	2,8	1,00	0,95	3,3	2,90	187,73	1,73	74	109	78	270
62	13	m	55,9	173,0	5,3	2,2	0,80	0,80	3,3	2,40	150,05	1,63	72	118	64	270
63	9	f	34,7	132,0	3,6	2,3	0,70	0,70	2,8	2,20	65,78	1,13	67	118	67	240
64	16	m	64,4	172,0	4,8	1,9	0,80	0,80	3,2	2,50	126,69	1,75	52	110	62	540
65	13	m	57,2	176,0	4,8	2,0	0,90	0,90	2,9	2,30	147,78	1,66	80	96	55	270
66	10	f	41,8	151,0	4,7	2,3	0,80	0,80	3,3	2,30	122,26	1,32	69	105	53	120
67	15	m	83,3	184,5	5,4	2,2	1,00	1,00	3,8	2,70	206,74	2,07	53	121	81	540
68	11	m	54,9	160,0	4,9	1,6	0,70	0,70	3,0	2,00	110,76	1,56	85	104	60	90
69	14	m	47,8	178,0	4,4	1,5	0,80	0,70	2,6	2,00	100,60	1,51	87	114	56	630
70	5	f	18,8	111,0	3,5	1,4	0,50	0,60	2,3	1,60	45,91	0,76	79	104	70	240
71	14	f	49,8	170,0	4,9	1,8	0,80	0,70	3,3	2,30	120,82	1,52	55	116	65	270
72	8	m	29,4	131,0	4,2	1,4	0,60	0,70	2,6	1,90	77,38	1,03	54	90	40	120
73	13	m	62,0	174,0	4,9	2,8	1,00	1,00	3,4	2,90	176,04	1,73	55	126	63	450
74	9	m	35,0	136,0	4,0	2,5	0,80	0,70	2,9	2,70	85,78	1,15	73	120	69	180
75	17	f	67,4	172,0	5,0	2,1	0,80	0,90	3,4	2,60	146,83	1,80	80	135	74	360
76	12	m	45,6	162,0	4,5	2,1	0,90	0,80	3,1	2,40	123,07	1,42	79	132	79	180
77	7	m	32,6	132,0	4,1	1,3	0,50	0,60	2,6	1,90	60,24	1,09	72	117	70	240
78	13	m	61,2	177,0	4,6	2,9	1,10	1,10	3,6	2,80	181,22	1,73	60	130	60	450
79	14	m	43,2	150,0	4,7	1,9	0,80	0,80	3,0	2,30	122,26	1,34	76	105	76	450
80	16	m	60,4	171,0	5,2	2,3	0,90	0,90	2,3	3,00	168,99	1,69	62	105	60	630
81	15	f	84,0	181,0	5,3	1,9	0,90	0,90	3,1	2,50	174,52	2,06	76	124	84	540
82	15	f	61,1	165,0	4,8	2,0	0,80	0,80	2,9	1,90	126,69	1,68	74	132	76	450
83	18	m	86,2	176,0	5,5	2,5	1,00	1,00	3,5	2,80	213,18	2,07	71	103	61	540
84	15	f	42,4	157,0	3,7	1,5	0,70	0,70	2,7	2,10	68,82	1,35	87	123	68	90
85	11	m	39,6	154,0	4,5	1,5	0,80	0,80	2,7	2,20	113,63	1,29	83	115	65	360
86	18	m	95,3	191,0	5,3	2,3	0,90	1,00	3,9	2,60	187,28	2,26	63	130	60	630
87	15	m	70,6	180,0	4,5	2,3	0,90	0,90	3,6	3,00	132,82	1,88	59	122	60	360
88	8	f	25,8	134,0	4,2	2,1	0,70	0,70	2,8	1,90	85,07	0,97	55	98	56	120
89	8	f	23,5	124,0	3,6	1,4	0,50	0,50	1,8	1,20	42,77	0,90	75	84	41	120
90	15	f	77,5	173,0	4,5	1,7	0,80	0,70	3,3	2,30	104,50	1,94	76	132	72	270
91	12	f	38,3	161,0	4,5	1,7	0,70	0,70	2,6	2,20	95,66	1,29	69	104	50	90
92	11	f	38,8	145,0	3,9	1,8	0,80	0,70	2,7	2,20	82,26	1,25	49	128	76	90
93	12	f	34,9	137,0	3,9	2,1	0,80	0,80	2,8	2,30	89,67	1,15	81	107	63	90
94	11	m	31,0	145,0	3,8	2,1	0,80	0,70	2,5	2,30	78,81	1,11	65	113	65	60
95	9	m	28,1	134,0	3,9	1,5	0,60	0,60	2,7	1,80	61,61	1,02	77	116	64	180
96	9	m	31,0	142,0	3,9	1,6	0,70	0,70	2,4	1,70	75,11	1,10	70	115	65	180
97	15	m	56,3	171,0	4,9	1,9	0,80	0,80	2,6	2,10	131,20	1,63	87	109	76	450
98	16	m	82,0	179,0	5,4	2,4	0,90	0,90	3,2	2,50	180,13	2,03	75	106	59	630
99	14	m	52,3	164,0	4,8	2,8	0,90	0,90	3,4	3,00	147,78	1,54	71	113	62	270
100	11	m	62,0	158,0	4,4	1,7	0,80	0,80	3,2	2,50	109,44	1,66	71	118	58	180
101	12	f	45,4	163,0	4,2	1,7	0,80	0,80	3,0	2,40	101,29	1,42	85	120	72	180
102	11	f	29,3	142,0	4,0	1,5	0,60	0,70	3,0	2,70	71,22	1,06	87	85	50	90
103	15	m	67,5	179,0	5,3	1,6	1,00	1,00	3,6	2,60	200,40	1,83	80	129	80	540
104	12	m	37,1	145,0	4,5	2,4	0,80	0,70	3,0	2,60	104,50	1,22	70	109	66	270
105	16	m	62,2	169,0	5,1	1,9	1,00	1,00	3,1	2,20	188,02	1,71	61	113	62	450
106	12	m	29,4	141,0	3,9	1,8	0,70	0,70	2,6	2,00	75,11	1,06	75	127	71	180
107	10	f	34,5	149,0	4,4	1,6	0,60	0,60	2,5	2,00	75,84	1,18	72	107	67	180
108	10	f	35,3	143,0	3,6	1,9	0,70	0,70	2,9	2,20	65,78	1,18	78	107	62	240
109	11	m	50,7	159,0	5,0	1,9	0,80	0,80	3,4	2,50	135,80	1,49	59	117	60	180
110	14	f	41,2	161,0	4,6	2,0	0,70	0,70	2,9	2,10	99,33	1,34	71	113	69	180
111	8	m	26,4	129,0	3,4	2,0	0,70	0,70	2,7	2,30	59,91	0,97	57	99	47	120
112	16	m	71,0	176,0	5,2	3,0	1,00	1,00	3,3	2,90	194,16	1,87	75	133	71	540
113	8	f	45,1	150,0	4,2	2,2	0,80	0,80	3,0	2,10	101,29	1,37	65	113	54	300
114	14	f	55,9	168,0	4,4	2,1	0,90	0,80	3,1	2,40	118,58	1,61	89	120	66	360
115	12	f	40,5	153,0	4,1	1,5	0,70	0,70	2,9	2,20	81,68	1,30	71	97	58	180
116	11	m	40,6	154,0	4,6	1,7	0,80	0,80	3,0	2,10	117,91	1,31	72	129	76	270
117	11	m	44,0	149,0	4,5	1,8	0,70	0,70	2,9	2,00	95,66	1,35	65	115	62	90
118	10	f	60,6	153,0	4,4	1,8	0,80	0,80	3,2	2,50	109,44	1,62	56	114	52	180
119	14	f	46,3	160,0	4,8	1,7	0,80	0,80	3,3	2,30	126,69	1,43	56	121	54	360
120	10	m	49,0	150,0	4,4	1,5	0,80	0,80	3,2	1,90	109,44	1,43	66	99	64	300
121	15	f	51,4	165,0	4,2	2,0	0,80	0,80	2,7	2,60	101,29	1,53	65	130	67	90
122	15	m	100,0	181,0	5,4	3,0	1,00	1,00	4,3	3,10	206,74	2,27	71	95	62	450
123	16	f	53,3	160,0	3,8	3,2	0,80	0,80	3,4	3,00	85,96	1,54	78	107	69	270
124	10	f	31,9	149,0	4,1	1,5	0,70	0,80	2,8	1,80	89,37	1,14	75	98	74	60
125	9	f	39,0	144,0	4,1	1,6	0,60	0,70	2,5	1,90	74,27	1,25	67	112	68	60
126	8	m	34,4	135,0	4,2	1,5	0,60	0,60	1,9	2,30	69,97	1,14	52	116	73	240
127	10	f	40,9	140,0	4,0	1,8	0,80	0,80	2,7	1,90	93,46	1,27	69	125	60	300
128	12	f	63,6	161,0	4,7	2,2	0,85	0,80	3,3	3,10	127,25	1,70	55	98	62	450
129	12	f	53,3	156,0	4,3	1,6	0,80	0,80	2,4	2,20	105,33	1,52	59	127	68	270
130	18	m	88,6	182,0	5,2	2,1	0,80	0,90	3,6	2,80	156,93	2,13	72	114	64	630
131	11	f	37,0	162,0	3,8	1,6	0,70	0,70	2,2	1,90	71,93	1,27	84	110	60	90
132	8	f	31,5	132,0	3,7	1,7	0,70	0,70	3,1	2,80	68,82	1,07	80	123	68	240
133	13	m	40,8	158,0	4,1	1,5	0,80	0,80	2,6	1,80	97,34	1,33	67	98	57	180
134	15	m	85,4	189,0	5,6	2,4	1,00	1,00	3,8	2,90	219,72	2,12	65	132	77	540
135	10	m	34,2	146,0	4,1	1,4	0,70	0,70	3,0	2,00	81,68	1,17	81	104	65	60
136	15	m	58,2	177,0	4,9	2,2	0,80	0,80	3,0	2,40	131,20	1,68	60	121	62	450
137	13	m	52,6	172,0	4,9	1,8	0,80	0,80	2,4	2,20	131,20	1,57	61	126	72	270
138	13	m	53,7	170,0	5,2	1,6	0,80	0,80	3,3	2,20	145,22	1,58	84	110	80	90
139	15	m	77,3	189,0	5,3	2,3	1,20	1,20	3,3	2,60	256,57	2,01	65	134	69	540
140	7	m	32,6	129,0	3,6	1,5	0,60	0,60	2,4	1,70	53,79	1,08	69	117	69	180
141	14	m	55,6	170,0	4,9	2,5	0,90	1,00	3,1	2,30	164,32	1,61	72	115	68	270
142	10	f	38,1	153,0	4,0	1,9	0,70	0,80	3,0	2,20	85,78	1,26	86	127	73	300
143	9	f	43,1	138,0	4,3	1,6	0,70	0,70	3,1	2,50	88,53	1,29	93	112	62	300
144	9	m	33,1	139,0	4,0	2,4	0,90	0,80	2,3	1,00	101,43	1,13	89	104	58	60
145	16	m	73,3	173,0	4,7	2,2	0,80	0,90	3,4	2,30	132,32	1,88	75	125	71	540
146	11	m	35,1	144,0	4,0	2,2	0,90	0,90	3,2	2,60	109,69	1,18	66	111	57	240
147	10	m	28,1	137,0	4,0	1,6	0,70	0,70	1,6	2,60	78,36	1,03	81	101	64	60
148	16	f	51,8	166,0	4,6	2,3	0,90	0,90	3,2	2,70	137,72	1,54	53	116	66	270
149	14	m	60,9	177,0	5,3	2,8	0,90	1,00	3,5	3,20	187,28	1,72	61	133	43	270
150	11	f	35,7	147,0	4,2	1,3	0,70	0,70	2,7	2,00	85,07	1,20	76	103	54	90
151	8	m	25,3	129,0	3,5	1,8	0,60	0,60	2,6	1,80	51,31	0,95	66	115	77	120
152	16	f	55,6	165,0	5,0	2,3	0,70	0,80	3,6	3,00	125,09	1,59	58	123	47	270
153	9	f	30,4	146,0	3,8	1,5	0,70	0,70	2,6	2,20	71,93	1,10	81	108	82	300
154	12	f	65,2	167,0	4,9	2,2	0,80	0,80	3,3	2,30	131,20	1,74	76	107	59	450
155	9	m	25,8	131,0	4,0	1,7	0,60	0,60	2,6	1,70	64,34	0,96	76	113	66	300
156	15	f	53,4	158,0	4,3	2,0	0,80	0,80	3,1	2,10	105,33	1,53	65	104	77	270
157	7	f	25,4	128,0	3,5	1,5	0,70	0,60	2,6	1,90	56,94	0,95	93	87	56	120
158	15	m	52,7	178,0	4,5	2,4	0,90	0,90	3,2	2,90	132,82	1,60	85	115	69	630
159	12	f	39,2	158,0	4,2	2,2	0,75	0,80	2,9	2,80	97,13	1,30	68	106	66	270
160	7	m	28,1	129,0	3,7	2,2	0,80	0,70	2,9	2,40	75,44	1,00	66	106	55	120
161	8	f	25,1	131,0	3,6	1,2	0,60	0,60	2,6	1,60	53,79	0,95	62	95	61	300
162	6	m	18,2	112,0	3,1	1,8	0,80	0,70	2,3	2,20	56,80	0,75	75	110	64	60
163	14	m	55,5	168,0	4,8	2,0	0,70	0,80	3,0	2,30	116,63	1,60	55	132	57	270
164	8	m	28,2	136,0	3,8	1,7	0,70	0,70	2,6	1,90	71,93	1,02	56	99	52	60
165	18	m	62,5	178,0	5,0	2,2	1,00	0,90	3,3	3,00	169,92	1,75	66	119	71	450
166	17	m	84,7	190,0	5,6	1,8	1,00	1,00	3,2	2,80	219,72	2,11	83	125	72	630
167	7	f	25,3	124,0	3,6	1,2	0,60	0,60	2,4	1,80	53,79	0,93	74	97	57	240
168	8	m	36,9	135,0	4,0	2,5	0,80	0,80	2,9	2,50	93,46	1,18	76	111	59	240
169	7	m	26,8	126,0	3,9	1,7	0,70	0,70	2,6	1,90	75,11	0,97	78	102	58	300
170	14	m	63,0	173,0	5,3	2,3	0,90	0,90	3,4	2,50	174,52	1,74	45	119	54	450
171	9	m	38,8	153,0	4,2	2,2	0,80	0,80	2,9	2,70	101,29	1,27	72	123	50	240
172	10	m	40,5	138,0	4,0	2,3	0,80	0,80	3,2	2,70	93,46	1,25	54	88	46	120
173	10	f	27,5	136,0	3,5	1,5	0,70	0,70	2,5	1,90	62,81	1,01	69	107	68	300
174	12	f	56,4	159,0	4,5	2,0	1,00	1,00	3,4	2,50	153,27	1,58	89	132	81	360
175	10	m	45,4	157,0	3,4	3,6	0,90	0,80	3,0	2,20	78,26	1,40	68	90	68	120
176	14	f	60,0	163,0	4,5	2,3	0,80	0,80	3,3	2,90	113,63	1,65	72	127	69	360
177	8	f	21,1	123,0	3,7	1,2	0,60	0,70	2,3	1,90	62,46	0,84	66	95	61	300
178	17	m	52,4	177,0	4,7	2,8	0,80	0,80	3,2	3,00	122,26	1,59	62	94	57	450
179	11	f	57,2	167,0	4,5	1,7	0,80	0,80	3,1	2,20	113,63	1,63	78	133	71	270
180	13	m	54,4	162,0	4,7	2,0	0,80	0,70	3,0	2,40	112,51	1,56	78	116	61	360
181	12	m	35,8	151,0	4,0	1,7	0,70	0,60	2,4	1,80	71,22	1,21	83	120	61	180
182	18	m	80,1	188,0	5,6	2,4	1,20	1,20	3,7	2,90	280,47	2,04	58	108	60	540
183	8	f	29,3	135,0	3,8	2,0	0,75	0,70	2,7	2,30	75,34	1,04	82	98	61	240
184	14	m	39,1	164,0	4,8	2,7	1,10	1,00	3,3	2,70	176,01	1,32	66	127	63	450
185	16	m	71,5	185,0	5,4	2,3	1,10	1,10	3,8	2,90	234,82	1,91	59	127	73	630
186	10	f	33,7	144,0	3,9	1,5	0,70	0,60	2,8	1,90	68,23	1,15	69	108	49	240
187	11	m	33,8	143,0	4,2	1,4	0,70	0,70	2,8	2,10	85,07	1,15	87	119	71	120
188	10	m	47,8	144,0	4,4	2,3	0,80	0,80	3,0	1,90	109,44	1,39	89	105	68	180
189	14	f	85,0	185,0	5,5	3,1	1,00	1,00	3,9	3,30	213,18	2,10	75	131	83	540
190	14	f	52,5	165,0	4,4	2,1	0,80	0,80	3,0	2,70	109,44	1,55	61	127	68	360
191	13	f	56,0	163,0	4,4	2,1	0,90	0,80	3,2	2,80	118,58	1,59	69	132	76	270
192	12	f	47,5	152,0	4,5	1,5	0,70	0,70	3,0	1,90	95,66	1,42	89	110	78	180
193	17	m	83,5	184,0	5,4	2,9	1,00	1,00	3,5	3,00	220,59	2,07	69	130	69	540
194	15	m	64,8	181,0	4,8	3,0	1,00	0,90	3,6	3,00	158,82	1,80	67	113	70	360
195	15	f	50,5	166,0	4,9	1,6	0,90	0,90	3,1	2,20	152,95	1,52	54	125	74	450
196	10	f	32,4	146,0	4,5	1,5	0,60	0,60	2,4	2,10	78,86	1,14	83	98	55	180
197	9	m	43,2	150,0	4,4	1,9	0,70	0,80	3,0	2,30	100,60	1,34	74	105	53	240
198	9	m	33,9	139,0	4,3	1,6	0,70	0,70	2,7	2,10	88,53	1,14	54	119	61	180
199	10	m	43,3	152,0	4,2	2,3	0,90	0,80	3,1	2,90	109,83	1,35	74	119	66	120
200	9	m	29,0	137,0	4,5	1,6	0,70	0,70	3,0	1,90	95,66	1,04	66	117	64	300
201	9	m	29,1	135,0	3,7	1,8	0,60	0,70	2,8	1,90	62,46	1,04	74	100	67	240
202	14	m	51,7	160,0	4,2	1,7	0,80	0,80	3,2	2,10	101,29	1,51	59	105	51	270
203	14	m	57,1	163,0	4,4	2,2	0,95	0,90	4,0	2,80	132,85	1,61	61	125	59	360
204	13	m	76,5	166,0	4,7	2,3	0,80	0,80	2,6	2,30	122,26	1,90	75	118	74	360
205	11	m	50,0	149,0	4,1	1,9	0,60	0,70	2,4	1,90	74,27	1,45	71	116	68	270
206	13	m	68,9	177,0	5,3	2,4	0,90	1,00	3,5	2,90	187,28	1,84	75	110	71	450
207	9	f	31,5	138,0	4,2	1,5	0,70	0,70	3,0	2,10	85,07	1,09	69	114	56	60
208	18	m	80,6	190,0	5,3	2,1	1,00	1,00	3,9	3,00	200,40	2,06	79	125	81	630
209	9	m	36,2	139,0	4,4	1,5	0,80	0,70	2,5	1,90	100,60	1,18	72	125	67	180
210	13	m	63,9	166,0	5,2	2,7	0,95	0,90	3,5	2,70	175,15	1,72	60	135	42	540
211	8	f	29,9	131,0	4,1	1,4	0,60	0,70	2,3	2,00	74,27	1,04	85	113	56	240
212	9	f	33,2	141,0	4,2	1,9	0,60	0,70	2,5	2,00	77,38	1,14	69	99	59	60
213	13	m	40,1	162,0	4,4	1,9	0,70	0,80	2,9	2,00	100,60	1,33	80	128	76	180
214	14	m	49,2	171,0	4,5	2,6	0,90	0,80	3,4	3,20	123,07	1,51	54	100	57	540
215	14	f	55,0	163,0	4,6	1,8	0,90	0,80	3,2	2,50	127,66	1,58	68	112	73	90
216	13	f	67,7	166,0	4,5	1,6	0,80	0,80	3,1	2,50	113,63	1,78	62	122	57	360
217	9	m	27,2	138,0	4,3	1,5	0,60	0,60	2,3	2,00	72,87	1,01	61	130	66	60
218	12	m	40,4	161,0	4,0	1,7	0,70	0,80	2,8	2,40	85,78	1,33	66	94	59	90
219	11	f	37,6	155,5	4,3	1,7	0,70	0,70	3,2	2,40	88,53	1,26	88	100	60	90
220	17	f	62,5	178,0	4,7	2,0	0,90	0,90	3,3	2,60	142,71	1,75	67	109	71	450
221	9	m	38,7	148,0	4,0	2,3	0,80	0,80	2,7	2,60	93,46	1,26	78	123	66	180
222	14	f	55,4	167,0	4,5	2,6	0,90	0,90	3,5	2,70	132,82	1,60	69	117	75	270
223	13	m	66,6	173,0	4,7	2,2	0,90	0,90	3,4	3,20	142,71	1,79	73	120	60	270
224	11	f	70,2	160,0	4,2	1,5	0,80	0,90	2,8	2,10	109,83	1,79	89	128	70	270
225	9	m	24,7	129,0	3,8	1,4	0,70	0,70	2,6	2,00	71,93	0,93	82	106	63	240
226	11	m	30,0	138,0	4,3	1,4	0,60	0,60	2,8	2,10	72,87	1,07	62	116	59	120
227	6	m	23,8	126,0	4,1	1,3	0,60	0,60	2,4	1,70	67,12	0,91	68	119	73	180
228	10	m	25,9	137,0	3,7	1,2	0,60	0,60	2,6	1,60	56,34	0,98	51	111	66	180
229	13	m	49,9	160,0	4,5	2,4	0,90	0,90	3,4	2,90	132,82	1,49	68	118	57	180
230	15	f	54,0	171,0	4,6	1,9	0,80	0,80	3,2	2,10	117,91	1,59	85	123	62	90
231	8	m	44,2	143,0	4,2	1,8	0,80	0,80	3,2	2,20	101,29	1,33	53	104	56	300
232	9	m	30,3	137,0	4,2	1,5	0,60	0,60	2,4	2,00	69,97	1,07	72	105	66	180
233	9	m	43,4	143,0	4,5	1,4	0,60	0,70	2,8	1,90	87,12	1,32	68	108	56	300
234	17	m	80,3	186,0	6,0	2,0	1,00	1,10	2,5	2,60	263,05	2,04	86	131	82	450
235	8	m	24,5	128,0	3,7	1,4	0,60	0,60	2,6	1,80	56,34	0,93	83	132	69	180
236	8	m	21,6	127,0	3,5	1,5	0,60	0,60	2,3	2,10	51,31	0,86	88	126	71	60
237	12	f	50,3	163,0	4,6	1,7	0,80	0,80	3,4	2,40	117,91	1,50	67	107	69	360
238	12	f	51,3	159,0	4,3	2,2	0,90	0,80	3,2	3,00	114,16	1,50	92	117	74	450
239	6	f	19,5	123,0	3,7	1,3	0,50	0,60	2,0	1,50	50,47	0,81	89	95	56	300
240	8	f	27,1	132,0	3,8	1,4	0,60	0,60	2,6	1,70	58,95	0,99	85	84	58	300
241	16	m	68,0	177,0	5,6	2,0	0,90	1,00	3,4	2,60	205,49	1,83	65	114	68	450
242	12	m	50,2	161,0	4,0	2,4	0,90	0,90	3,2	2,70	109,69	1,49	68	133	75	630
243	13	f	46,3	163,0	4,5	2,5	0,90	0,90	3,6	2,90	132,82	1,44	70	121	72	180
244	11	f	30,6	135,0	3,7	1,5	0,60	0,60	2,4	2,10	56,34	1,07	80	118	74	360
245	13	f	64,6	173,0	4,9	2,0	0,80	0,80	2,8	2,00	131,20	1,76	75	114	68	450
246	15	m	42,8	165,0	4,2	1,8	0,70	0,70	2,8	1,80	85,07	1,38	75	134	74	540
247	16	f	53,0	162,0	4,9	1,9	0,70	0,70	2,8	2,30	110,76	1,54	82	100	58	270
248	15	m	65,1	186,0	4,7	1,8	0,90	0,90	3,2	2,50	142,71	1,82	73	122	55	360
249	7	m	25,3	134,0	3,9	1,6	0,50	0,60	2,5	1,90	55,25	0,96	72	120	74	60
250	8	f	30,7	137,0	3,7	1,4	0,70	0,70	2,5	2,00	68,82	1,08	87	100	62	300
251	10	f	46,5	162,0	4,3	1,5	0,80	0,70	2,8	2,00	96,78	1,44	85	113	81	60
252	10	m	33,9	145,0	4,1	1,9	0,60	0,70	2,6	1,90	74,27	1,16	72	127	83	180
253	7	f	34,2	136,0	3,9	1,4	0,70	0,70	2,5	2,00	75,11	1,14	75	106	72	300
254	9	f	35,7	147,0	4,3	2,6	0,80	0,80	3,3	2,20	105,33	1,20	80	115	53	120
255	15	m	62,8	177,0	5,0	2,0	0,80	0,80	3,7	2,60	135,80	1,75	61	134	63	360
256	11	f	46,6	151,0	4,4	1,7	0,80	0,70	3,2	2,40	100,60	1,40	80	100	60	90
257	18	f	63,7	180,0	5,0	1,9	0,80	0,80	3,3	2,40	135,80	1,78	83	101	57	450
258	15	f	66,2	167,0	4,5	2,6	0,85	0,80	3,4	2,90	118,31	1,76	78	104	57	450
259	12	m	48,0	157,0	4,3	2,0	0,80	0,80	2,9	2,40	105,33	1,44	72	135	74	270
260	9	f	28,1	128,0	3,8	1,6	0,60	0,60	2,0	1,70	58,95	1,00	80	97	61	300
261	10	m	37,1	148,0	4,3	1,8	0,70	0,70	3,0	2,30	88,53	1,23	93	99	56	60
262	13	f	30,7	143,0	4,0	2,2	0,70	0,70	2,4	2,30	78,36	1,09	64	108	67	360
263	12	m	56,3	164,0	5,2	2,0	0,90	0,90	3,3	2,30	168,99	1,60	61	126	80	90
264	9	m	30,6	141,0	3,8	1,7	0,60	0,60	3,7	1,80	58,95	1,09	62	113	57	60
265	9	f	25,6	136,0	3,9	1,7	0,70	0,70	2,6	2,00	75,11	0,97	61	85	40	180
266	15	f	60,7	167,0	4,4	2,8	0,80	0,80	3,5	2,90	109,44	1,68	68	124	68	360
267	14	f	50,2	166,0	4,9	1,9	0,70	0,70	3,3	2,50	110,76	1,51	76	124	50	360
268	13	f	45,9	159,0	4,1	2,0	0,80	0,70	2,8	2,70	89,37	1,42	71	119	61	270
269	7	m	27,2	132,0	4,0	1,6	0,80	0,70	2,6	1,90	85,78	0,99	78	121	69	60
270	12	m	40,0	149,0	4,5	1,9	0,80	0,70	3,3	2,40	104,50	1,28	83	130	80	90
271	14	m	60,3	174,0	5,0	2,7	0,90	0,90	3,3	2,90	158,21	1,70	75	121	57	270
272	18	m	72,1	179,0	4,6	2,0	0,80	0,80	3,4	2,30	117,91	1,89	57	123	52	630
273	10	m	30,8	134,0	3,3	1,6	0,60	0,60	2,3	1,80	46,52	1,07	73	130	64	240
274	17	f	80,6	179,0	5,4	2,5	0,90	0,90	3,5	2,60	180,13	2,01	62	122	74	540
275	13	m	65,9	167,0	4,9	2,0	0,90	0,90	3,5	2,70	152,95	1,75	67	115	55	270
276	15	m	53,5	175,0	4,7	1,9	0,70	0,80	3,1	2,50	112,51	1,60	81	107	57	540
277	16	m	68,6	179,0	5,1	2,3	0,90	0,90	3,2	2,40	163,55	1,84	78	132	78	540
278	12	f	46,0	155,0	3,9	1,7	0,80	0,80	2,6	2,00	89,67	1,40	76	100	71	90
279	12	f	47,6	162,0	4,5	1,7	0,90	0,80	2,4	2,50	123,07	1,46	58	124	69	180
280	15	m	64,6	182,0	5,3	2,5	0,90	1,00	3,0	2,40	187,28	1,80	58	123	67	540
281	12	f	50,0	156,0	4,5	2,6	0,80	0,80	3,1	2,90	113,63	1,47	89	113	57	180
282	13	f	45,2	161,0	4,8	1,9	0,80	0,80	2,8	2,30	126,69	1,41	62	123	72	180
283	13	m	78,9	179,0	5,3	1,7	0,90	0,90	3,3	2,30	174,52	1,99	54	117	68	450
284	10	m	40,0	148,0	4,5	1,9	0,80	0,70	2,9	2,10	104,50	1,28	85	119	61	60
285	10	f	34,9	141,0	4,0	1,9	0,80	0,80	2,9	2,20	93,46	1,17	87	114	69	180
286	9	m	27,8	125,0	4,0	1,6	0,80	0,80	2,9	2,30	93,46	0,98	72	116	60	60
287	15	m	73,6	183,0	5,3	2,3	1,10	1,10	3,2	2,50	227,73	1,93	69	106	71	360
288	14	m	52,1	176,0	4,7	2,4	0,95	0,95	3,6	2,60	153,42	1,58	68	123	67	450
289	10	m	30,3	137,0	4,0	1,2	0,60	0,60	2,6	1,90	64,34	1,07	61	98	58	240
290	8	f	26,8	130,0	3,7	1,3	0,50	0,60	2,4	1,80	50,47	0,98	71	95	64	300
291	8	m	24,3	132,0	3,8	1,6	0,60	0,60	2,6	1,60	58,95	0,93	68	124	64	180
292	14	m	66,1	162,0	4,9	2,3	0,90	1,00	3,1	2,60	164,32	1,74	69	119	57	540
293	8	f	40,8	148,0	4,5	1,6	0,80	0,70	2,6	2,10	104,50	1,29	79	102	54	300
294	14	f	48,5	162,0	4,2	1,8	0,80	0,80	2,5	2,10	101,29	1,47	93	110	76	270
295	12	f	40,3	152,0	4,0	2,0	0,80	0,80	3,0	2,30	93,46	1,30	85	105	66	180
296	9	f	38,7	150,0	4,3	1,8	0,70	0,80	2,4	2,10	96,78	1,26	88	104	69	180
297	14	m	86,3	178,0	5,6	2,0	1,00	1,00	3,5	2,40	219,72	2,08	67	121	60	540
298	12	m	54,5	161,0	4,7	2,3	0,90	0,90	3,4	3,10	142,71	1,56	79	130	77	90
299	12	f	44,3	158,0	4,2	1,7	0,70	0,70	2,4	1,80	85,07	1,39	88	125	68	90
300	11	m	29,5	142,0	4,1	1,6	0,60	0,60	2,5	1,70	67,12	1,07	62	121	63	60
301	12	m	39,7	167,0	4,2	1,7	0,80	0,80	2,6	2,00	101,29	1,34	61	115	60	270
302	13	m	71,9	181,0	5,0	2,8	1,00	0,90	3,3	2,90	169,92	1,90	72	133	56	180
303	9	f	24,3	132,0	3,7	1,5	0,60	0,60	2,3	1,70	56,34	0,93	67	91	57	60
304	13	f	72,4	175,0	4,9	2,3	0,80	0,80	3,5	2,50	131,20	1,88	67	129	69	450
305	11	f	45,8	153,0	4,4	2,4	0,90	0,80	3,3	2,90	118,58	1,39	67	98	54	90
306	6	f	25,6	120,0	3,7	1,7	0,60	0,60	2,8	1,70	56,34	0,93	81	110	64	240
307	17	m	63,0	174,0	4,9	2,6	1,00	0,90	2,9	2,70	164,32	1,74	87	107	67	540
308	9	m	32,5	136,0	4,1	1,7	0,80	0,80	3,1	2,20	97,34	1,11	76	95	55	120
309	14	f	36,3	157,0	4,4	1,9	0,80	0,80	3,1	2,00	109,44	1,24	72	121	61	270
310	7	m	23,6	131,0	3,5	1,3	0,60	0,60	2,2	1,60	51,31	0,92	93	112	65	300
311	13	f	34,5	149,0	4,3	1,7	0,60	0,60	2,6	1,70	72,87	1,18	64	87	55	90
312	18	m	78,6	180,0	5,1	2,8	1,10	1,05	3,8	3,40	200,78	1,99	59	133	67	540
313	12	f	45,7	155,0	4,1	2,1	0,80	0,80	2,9	2,60	97,34	1,40	71	118	60	180
314	9	m	30,2	136,0	3,9	1,9	0,80	0,70	2,6	2,00	82,26	1,06	67	111	62	120
315	10	f	33,3	139,0	4,3	1,8	0,70	0,70	2,8	1,80	88,53	1,13	73	105	69	60
316	9	f	35,0	142,0	4,3	1,5	0,70	0,70	2,7	2,10	88,53	1,17	57	101	62	60
317	7	f	22,1	124,0	3,5	1,4	0,60	0,60	2,3	1,50	51,31	0,87	78	95	61	180
318	10	m	33,2	146,0	4,1	1,6	0,70	0,70	2,6	1,90	81,68	1,15	53	131	71	60
319	13	m	63,1	182,0	5,0	2,5	1,00	1,00	3,3	3,00	181,98	1,77	68	91	56	360
320	10	m	33,6	139,0	4,6	1,5	0,70	0,70	2,5	2,00	99,33	1,14	62	118	74	180
321	14	f	44,0	164,0	4,7	1,8	0,80	0,90	3,1	2,20	132,32	1,40	68	80	42	90
322	14	m	59,7	169,0	5,0	2,1	0,80	0,80	3,3	2,60	135,80	1,67	66	111	64	540
323	10	f	36,7	144,0	4,2	1,6	0,60	0,60	2,3	1,80	69,97	1,21	89	111	67	60
324	12	f	38,7	150,0	4,2	1,4	0,70	0,70	2,9	1,90	85,07	1,26	75	105	63	90
325	15	m	56,2	164,0	4,7	1,6	0,70	0,80	2,5	2,00	112,51	1,60	84	127	79	270
326	11	m	35,7	147,0	3,9	2,3	0,80	0,80	3,0	2,30	89,67	1,20	77	101	62	120
327	10	m	34,0	144,0	4,3	1,8	0,70	0,70	2,7	2,40	88,53	1,16	68	122	65	300
328	16	m	65,2	183,0	5,0	2,1	0,90	0,80	3,3	2,60	146,83	1,81	59	100	51	450
329	11	m	48,7	141,0	3,9	1,8	0,70	0,70	2,9	2,10	75,11	1,39	86	105	55	90
330	12	m	46,9	159,0	4,9	1,9	0,90	0,90	3,0	2,40	152,95	1,43	89	132	72	180
331	10	m	41,0	153,0	4,4	1,4	0,70	0,70	2,8	2,10	92,06	1,31	58	110	42	180
332	11	f	29,2	141,0	4,1	1,6	0,70	0,70	2,7	1,80	81,68	1,06	91	106	74	90
333	11	m	33,1	137,0	4,0	1,5	0,70	0,80	2,8	1,80	85,78	1,12	90	117	68	240
334	14	f	49,5	163,0	4,5	2,3	0,80	0,80	3,2	2,80	113,63	1,49	67	125	82	90
335	8	f	28,8	134,0	3,6	1,4	0,70	0,70	2,7	1,70	65,78	1,03	65	102	56	300
336	15	m	87,0	175,0	5,7	1,9	1,00	1,00	3,8	2,80	226,35	2,08	76	128	85	540
337	15	f	51,4	167,0	4,8	1,7	0,80	0,90	3,5	2,30	137,08	1,54	60	99	67	450
338	11	m	35,1	153,0	4,1	1,3	0,60	0,60	2,7	1,90	67,12	1,21	92	112	73	60
339	6	f	27,6	128,0	3,7	1,7	0,70	0,60	2,6	2,00	62,46	0,99	81	95	59	240
340	13	f	49,3	155,0	4,2	2,2	0,80	0,80	3,3	2,80	101,29	1,46	89	110	60	180
341	9	f	35,6	137,0	4,0	1,4	0,60	0,70	2,7	2,00	71,22	1,17	75	107	66	300
342	15	m	69,0	181,0	4,4	1,9	0,80	0,70	2,7	1,90	100,60	1,86	92	133	82	630
343	9	m	18,6	123,0	3,3	1,9	0,60	0,60	2,3	2,10	46,52	0,79	71	90	50	300
344	11	f	36,8	157,0	4,5	1,6	0,80	0,80	3,0	2,10	113,63	1,25	85	87	52	90
345	10	m	40,1	151,0	3,8	1,7	0,70	0,70	2,4	1,90	71,93	1,29	69	116	76	240
346	10	f	32,1	135,0	4,1	1,6	0,70	0,60	2,7	2,10	74,27	1,10	87	114	62	240
347	17	m	67,0	182,0	5,2	2,0	0,90	0,90	3,8	2,60	168,99	1,83	61	116	72	450
348	13	f	48,6	168,0	4,5	1,8	0,80	0,70	3,1	2,40	104,50	1,49	88	126	82	180
349	10	m	47,1	154,0	4,1	2,3	0,90	0,90	3,0	2,50	114,13	1,42	64	135	66	120
350	11	m	55,3	166,0	4,6	2,7	0,90	0,80	3,2	3,20	127,66	1,59	81	109	63	180
351	9	m	39,2	149,0	4,7	2,4	0,80	0,80	2,7	2,40	122,26	1,27	57	110	63	60
352	8	f	25,3	135,0	3,9	1,3	0,60	0,60	2,7	1,70	61,61	0,96	71	103	68	240
353	7	m	30,6	136,0	4,2	1,8	0,70	0,70	3,1	2,10	85,07	1,07	72	113	57	120
354	14	m	76,4	176,0	5,0	3,0	1,00	0,90	3,4	3,00	169,92	1,94	75	123	60	450
355	13	m	70,2	175,0	5,0	2,6	1,10	1,00	3,7	3,20	200,72	1,85	82	132	81	540
356	10	m	29,1	134,0	4,3	1,7	0,60	0,60	2,8	2,10	72,87	1,04	67	114	64	300
357	8	f	22,4	129,0	3,7	1,4	0,70	0,60	2,5	2,00	62,46	0,89	65	95	65	300
358	17	m	72,7	190,0	4,6	2,0	0,90	0,80	3,2	2,30	127,66	1,95	56	131	67	450
359	8	m	23,5	126,0	3,7	1,7	0,50	0,60	2,4	1,80	50,47	0,90	63	107	62	120
360	12	m	35,5	153,0	4,2	1,8	0,80	0,80	2,6	2,10	101,29	1,22	74	112	73	180
361	8	m	26,6	133,0	4,4	1,3	0,70	0,70	3,0	2,10	92,06	0,98	72	96	70	120
362	10	f	27,8	139,0	4,4	1,9	0,70	0,70	2,7	2,00	92,06	1,03	75	103	58	180
363	12	f	37,0	155,0	4,2	1,5	0,60	0,60	2,6	2,00	69,97	1,25	73	108	60	90
364	12	f	70,5	174,0	4,4	2,9	0,90	0,90	3,7	3,20	128,02	1,85	75	105	82	450
365	13	f	54,9	167,0	4,5	2,1	0,80	0,80	3,4	2,30	113,63	1,59	65	130	66	360
366	13	f	48,8	165,0	4,5	2,6	0,90	0,90	2,9	2,70	132,82	1,49	73	113	58	180
367	8	f	30,8	134,0	3,9	2,3	0,70	0,70	2,7	2,20	75,11	1,07	67	113	55	60
368	9	m	36,2	141,0	3,8	2,2	0,80	0,80	2,8	2,40	85,96	1,19	59	105	60	240
369	17	f	48,5	162,0	4,2	2,3	0,80	0,80	3,0	2,80	101,29	1,47	85	113	66	180
370	12	m	38,8	160,0	4,6	1,6	0,70	0,70	2,5	2,00	99,33	1,30	67	97	53	270
371	9	f	41,8	138,0	4,3	1,7	0,70	0,70	3,0	2,20	88,53	1,27	66	128	85	300
372	14	f	46,4	162,0	4,3	2,2	0,90	0,90	2,7	2,30	123,30	1,44	58	107	60	90
373	15	m	64,4	181,0	4,8	3,0	1,00	0,90	3,6	3,00	158,82	1,79	89	123	73	360
374	13	m	46,7	164,0	4,2	1,8	0,80	0,70	2,7	2,30	93,04	1,45	47	101	56	270
375	18	f	59,9	167,0	4,6	2,5	0,90	0,90	3,3	2,60	137,72	1,67	73	126	72	270
376	14	m	61,2	170,0	4,5	2,7	0,90	0,90	3,2	2,80	132,82	1,70	58	135	79	270
377	17	m	97,3	174,0	5,0	2,2	0,90	1,00	3,5	2,50	169,92	2,20	59	133	63	630
378	9	f	28,5	143,0	3,6	1,9	0,60	0,60	2,5	2,20	53,79	1,05	77	85	69	240
379	16	m	67,4	176,0	4,8	1,8	0,90	1,00	2,8	2,60	158,82	1,81	85	132	59	630
380	7	f	24,4	129,0	3,7	2,0	0,80	0,70	2,8	2,10	75,44	0,93	78	105	60	240
381	15	f	55,6	162,0	4,6	2,0	0,80	0,80	3,4	2,30	117,91	1,58	79	110	70	270
382	5	m	19,2	114,0	3,6	1,4	0,60	0,60	2,5	1,90	53,79	0,78	75	107	66	180
383	14	f	53,1	159,0	4,6	2,6	0,90	0,90	3,3	2,70	137,72	1,53	78	129	70	270
384	8	f	35,5	149,0	3,9	2,0	0,80	0,70	2,7	2,50	82,26	1,20	83	121	62	180
385	12	f	40,8	149,0	4,4	1,5	0,70	0,80	3,1	2,10	100,60	1,30	72	123	65	180
386	7	f	24,2	130,0	3,5	1,4	0,70	0,70	2,5	1,90	62,81	0,93	81	100	62	240
387	16	m	48,7	171,0	4,6	1,8	0,80	0,80	3,4	2,10	117,91	1,51	83	119	61	630
388	12	f	46,3	150,0	4,5	2,0	0,70	0,70	2,9	2,00	95,66	1,39	78	105	54	180
389	14	m	46,5	167,0	4,6	1,6	0,80	0,80	2,5	2,00	117,91	1,45	51	100	67	450
390	13	m	45,2	156,0	4,8	1,8	0,80	0,70	2,7	2,20	116,63	1,39	82	126	53	270
391	17	f	56,3	171,0	4,7	2,6	1,00	0,90	3,6	2,80	153,42	1,63	61	101	62	540
392	9	m	50,2	150,0	4,5	2,1	0,90	0,80	3,3	2,10	123,07	1,45	69	109	60	180
393	16	m	94,8	179,0	5,0	2,1	1,00	1,00	3,4	3,00	181,98	2,19	81	114	69	540
394	12	m	41,0	152,0	4,2	1,7	0,80	0,80	2,9	1,90	101,29	1,31	76	126	69	90
395	11	m	34,1	146,0	4,5	1,6	0,70	0,70	2,4	2,00	95,66	1,17	66	122	56	300
396	10	f	47,6	149,0	4,5	2,4	0,90	0,90	3,6	2,60	132,82	1,41	85	115	73	240
397	15	m	60,9	179,0	4,8	2,8	0,90	0,80	3,3	3,10	137,08	1,73	74	130	82	630
398	16	m	78,6	185,0	4,9	2,0	0,90	0,90	3,2	2,40	152,95	2,01	60	110	70	540
399	8	m	21,7	124,0	3,7	1,6	0,60	0,60	2,7	1,70	56,34	0,86	69	125	58	240
400	12	m	47,8	158,0	4,2	1,9	0,80	0,80	3,4	2,90	101,29	1,44	64	135	69	450
401	12	m	29,6	134,0	4,2	1,7	0,60	0,60	3,0	2,00	69,97	1,05	66	116	58	180
402	12	f	54,0	161,0	4,3	2,0	0,80	0,80	2,7	2,00	105,33	1,55	64	114	66	630
403	9	m	33,2	139,0	4,6	1,9	0,70	0,70	2,6	2,20	99,33	1,13	73	114	62	300
404	17	m	76,1	178,0	5,0	2,3	0,90	1,00	3,5	2,70	169,92	1,94	71	115	66	630
405	15	f	51,6	165,0	4,7	2,0	0,80	0,90	2,7	2,30	132,32	1,53	68	115	63	270
406	9	f	32,8	143,0	3,9	1,6	0,70	0,60	2,5	1,80	68,23	1,13	89	101	60	300
407	18	m	75,9	177,0	5,1	2,8	1,00	1,00	4,0	3,00	188,02	1,94	65	135	52	540
408	14	m	58,4	174,0	5,2	1,9	0,90	0,90	3,2	2,50	168,99	1,67	82	126	75	450
409	12	m	59,1	159,0	4,4	2,6	0,90	0,80	3,4	2,40	118,58	1,62	81	104	56	180
410	8	m	24,0	130,0	3,5	1,6	0,50	0,60	2,4	1,80	45,91	0,92	70	122	72	180
411	14	m	69,4	184,0	4,6	2,4	0,90	0,90	3,2	2,90	137,72	1,88	55	135	60	540
412	16	m	77,2	185,0	5,4	2,1	0,80	0,90	3,4	2,70	167,37	1,99	79	132	75	630
413	11	f	40,4	158,0	4,1	1,7	0,70	0,70	2,5	2,10	81,68	1,32	85	125	61	90
414	15	m	97,6	175,0	5,0	2,7	1,00	1,00	3,9	3,50	181,98	2,21	54	122	47	360
415	11	m	34,2	146,0	4,3	1,8	0,70	0,70	2,7	2,00	88,53	1,17	59	102	60	60
416	17	m	76,6	178,0	5,0	2,9	1,00	1,00	3,4	2,90	181,98	1,95	73	120	66	540
417	15	m	59,4	175,0	5,2	1,7	0,80	0,80	3,4	2,70	145,22	1,69	49	129	82	360
418	7	m	26,7	129,0	4,0	1,6	0,60	0,60	2,5	1,70	64,34	0,97	66	109	57	300
419	16	m	64,0	177,0	4,7	2,3	1,00	1,00	3,1	2,90	164,45	1,77	83	118	67	540
420	14	f	41,4	160,0	4,2	1,9	0,70	0,80	3,0	2,30	93,04	1,34	73	113	71	90
421	16	m	78,8	187,0	5,3	2,0	1,20	1,20	3,7	3,00	256,57	2,02	78	115	75	540
422	14	m	69,5	179,0	5,0	2,1	1,10	1,00	3,5	2,30	194,38	1,86	75	132	62	450
423	16	m	48,2	169,0	4,3	1,9	0,80	0,80	2,8	2,10	105,33	1,49	72	106	66	540
424	12	m	43,7	163,0	4,6	2,8	0,90	0,80	3,7	2,30	127,66	1,39	85	121	70	180
425	15	f	49,9	169,0	4,2	2,2	0,80	0,80	3,0	2,70	101,29	1,52	74	100	65	270
426	15	m	67,9	184,0	5,1	2,5	1,00	1,00	3,7	3,10	188,02	1,85	59	121	53	450
427	9	m	43,6	136,0	4,0	2,3	0,80	0,70	3,2	2,80	85,78	1,30	60	116	52	60
428	8	m	25,3	134,0	4,1	1,5	0,60	0,70	2,5	1,70	74,27	0,96	66	100	55	180
429	11	f	42,0	149,0	4,1	1,7	0,70	0,70	2,7	2,00	81,68	1,32	67	116	63	180
430	12	m	72,2	166,0	4,9	2,7	0,90	0,90	3,6	2,90	152,95	1,84	60	113	66	180
431	16	m	78,2	185,0	5,2	2,9	1,20	1,20	3,9	3,30	248,84	2,00	70	133	79	540
432	17	m	68,5	181,0	5,5	3,2	1,00	1,00	4,0	3,40	213,18	1,85	78	135	55	450
433	10	f	34,0	138,0	3,7	1,7	0,60	0,60	2,4	2,00	56,34	1,14	82	118	62	180
434	11	m	34,4	147,0	4,5	1,5	0,60	0,60	2,7	1,90	78,86	1,18	65	97	62	180
435	11	f	38,2	150,0	4,1	2,1	0,90	0,80	2,9	2,30	105,59	1,25	67	116	59	90
436	14	m	46,0	164,0	4,4	2,3	0,70	0,80	3,0	2,40	100,60	1,44	82	124	67	450
437	13	f	37,6	152,0	4,1	1,8	0,60	0,70	2,5	1,80	74,27	1,25	86	94	55	90
438	10	m	32,2	135,0	3,9	1,6	0,70	0,70	2,4	1,90	75,11	1,10	84	116	75	180
439	9	m	36,6	146,0	4,2	2,4	0,90	0,90	2,8	2,40	118,67	1,21	60	110	70	180
440	15	f	68,8	172,0	5,2	2,2	0,80	0,90	3,1	2,10	156,93	1,82	50	96	63	450
441	9	m	34,5	139,0	4,3	2,4	0,85	0,80	3,2	2,70	109,71	1,15	59	105	61	60
442	11	f	29,1	140,0	4,1	1,9	0,70	0,70	2,8	2,30	81,68	1,05	57	102	56	90
443	13	m	62,0	175,0	4,9	2,1	0,80	0,90	3,3	2,80	141,91	1,73	78	113	73	270
444	11	f	43,1	156,0	4,7	1,5	0,70	0,70	2,9	2,30	103,07	1,36	66	118	63	90
445	12	m	35,2	146,0	3,7	2,0	0,80	0,70	2,8	2,40	75,44	1,19	93	109	64	180
446	9	f	28,4	133,0	3,8	2,2	0,70	0,60	2,6	2,30	65,31	1,02	51	90	58	60
447	10	f	27,3	134,0	3,7	2,2	0,80	0,70	2,8	2,30	75,44	1,00	76	112	57	300
448	9	f	35,0	144,0	4,2	1,6	0,80	0,80	3,0	2,20	101,29	1,18	51	96	62	180
449	17	m	70,6	175,0	4,8	2,8	1,00	1,00	3,9	3,10	174,84	1,86	76	121	74	450
450	11	m	35,5	149,0	4,3	1,8	0,70	0,70	3,0	1,90	88,53	1,20	80	126	70	180
451	15	f	68,4	157,0	5,0	1,7	0,90	0,90	3,4	2,30	158,21	1,75	89	128	54	540
452	11	m	30,6	138,0	4,2	1,6	0,60	0,60	2,7	1,80	69,97	1,08	72	126	73	120
453	16	f	67,8	171,0	4,3	2,7	0,90	0,90	3,6	2,90	123,30	1,80	88	126	65	450
454	9	m	25,5	131,0	4,3	1,4	0,60	0,60	2,4	1,80	72,87	0,96	71	106	58	240
455	14	f	51,9	161,0	4,1	1,8	0,70	0,70	2,8	2,30	81,68	1,52	54	95	71	270
456	11	f	29,5	138,0	3,5	1,9	0,70	0,60	2,8	2,10	56,94	1,06	64	80	50	90
457	15	f	47,7	159,0	4,2	1,7	0,80	0,80	2,7	2,20	101,29	1,45	69	116	76	270
458	11	m	38,8	151,0	4,2	2,4	0,90	0,80	3,2	2,50	109,83	1,27	93	110	62	90
459	11	f	32,5	146,0	4,2	1,5	0,70	0,70	2,7	1,90	85,07	1,14	76	114	73	90
460	12	f	52,9	159,0	4,0	2,5	0,90	0,80	3,1	2,60	101,43	1,53	71	117	50	180
461	13	f	64,4	176,0	5,0	2,3	0,90	0,90	3,5	2,60	158,21	1,77	73	125	61	450
462	10	m	32,2	147,0	4,2	1,7	0,70	0,80	2,7	1,90	93,04	1,14	81	108	60	60
463	11	f	39,0	159,0	4,2	1,6	0,80	0,70	2,8	1,80	93,04	1,30	89	114	70	450
464	12	f	40,8	160,0	4,1	1,9	0,80	0,70	3,0	2,50	89,37	1,33	78	106	44	90
465	12	f	53,5	173,0	4,1	1,8	0,80	0,70	3,2	2,40	89,37	1,59	92	113	72	270
466	9	f	31,5	141,0	3,9	1,5	0,60	0,70	3,0	2,10	68,23	1,10	75	104	61	180
467	15	m	91,4	185,0	5,0	2,8	0,90	0,90	3,7	2,70	158,21	2,18	72	123	66	360
468	12	f	43,1	150,0	4,2	1,8	0,80	0,70	2,6	2,20	93,04	1,34	76	85	58	90
469	8	m	26,4	125,0	3,8	1,5	0,70	0,70	2,8	1,90	71,93	0,96	72	90	55	60
470	13	m	51,5	168,0	4,3	2,4	0,85	0,80	2,9	2,40	114,16	1,54	70	110	70	450
471	13	f	53,2	174,0	4,3	2,6	0,80	0,80	3,0	2,50	105,33	1,59	91	118	72	270
472	16	m	80,9	170,0	5,8	3,4	1,00	1,00	3,9	3,40	233,09	1,97	80	127	76	630
473	17	m	67,0	182,0	4,7	1,9	0,70	0,80	3,0	2,50	112,51	1,83	62	112	76	360
474	15	m	61,0	184,0	5,2	2,2	0,80	0,80	3,1	2,70	145,22	1,75	64	105	70	270
475	11	f	43,9	149,0	4,3	1,8	0,70	0,70	2,7	2,10	88,53	1,35	69	111	81	270
476	12	f	64,9	162,0	4,2	2,7	0,70	0,70	3,6	2,40	85,07	1,72	87	85	69	360
477	15	f	61,0	167,0	4,5	1,7	0,80	0,80	3,0	2,50	113,63	1,68	67	111	54	360
478	10	f	34,8	145,0	3,9	2,3	0,80	0,80	2,7	2,60	89,67	1,18	80	95	60	240
479	13	m	51,0	169,0	4,4	2,4	0,90	0,90	3,3	2,80	128,02	1,54	61	96	67	270
480	9	m	35,4	128,0	3,9	1,5	0,70	0,70	2,9	2,00	75,11	1,13	86	105	64	60
481	10	m	34,2	142,0	4,3	1,9	0,70	0,60	2,8	2,00	80,56	1,16	76	130	73	60
482	11	f	39,4	146,0	4,4	2,1	0,70	0,80	3,3	2,50	100,60	1,26	66	115	44	180
483	13	m	50,6	163,0	4,9	2,2	0,80	0,80	3,5	2,30	131,20	1,51	49	120	59	270
484	9	f	37,0	142,0	4,0	2,3	0,80	0,70	2,9	2,30	85,78	1,21	82	108	67	300
485	13	m	45,6	160,0	4,7	1,9	0,70	0,70	2,7	2,10	103,07	1,42	72	117	64	90
486	14	m	49,0	161,0	4,8	2,0	0,90	0,90	3,3	2,30	147,78	1,47	67	122	76	450
487	11	f	38,8	143,0	4,0	1,6	0,70	0,70	2,7	1,90	78,36	1,24	82	107	68	270
488	17	m	75,5	183,0	5,2	2,0	0,80	0,90	3,5	2,70	156,93	1,96	76	116	76	540
489	6	m	24,2	128,0	4,0	1,4	0,60	0,60	2,7	1,70	64,34	0,92	60	101	48	120
490	15	m	65,1	183,0	5,2	2,0	0,90	0,90	3,3	2,60	168,99	1,81	66	121	82	540
491	17	m	63,5	178,0	5,1	2,0	0,70	0,80	3,4	2,30	129,43	1,76	54	112	79	630
492	13	m	62,6	167,0	5,3	3,1	0,90	0,90	3,7	3,00	174,52	1,71	74	100	60	450
493	13	m	38,7	155,0	4,4	1,8	0,70	0,70	2,8	2,10	92,06	1,28	67	114	59	180
494	13	f	46,3	159,0	4,0	2,1	0,80	0,80	3,0	2,30	93,46	1,42	73	118	58	180
495	11	f	32,4	149,0	4,0	2,1	0,70	0,70	2,7	2,20	78,36	1,14	76	102	51	90
496	15	m	65,7	177,0	4,9	2,1	0,90	0,80	3,5	2,20	141,91	1,79	68	133	66	450
497	10	m	39,5	155,0	4,6	1,3	0,80	0,80	3,1	2,30	117,91	1,29	67	121	57	60
498	14	f	38,8	153,0	3,8	2,3	0,80	0,80	3,0	2,80	85,96	1,27	76	103	48	180
499	10	m	36,4	146,0	4,1	2,3	0,90	0,90	3,2	2,90	114,13	1,21	81	97	50	180
500	11	m	39,2	155,0	3,9	2,4	0,90	0,90	3,3	2,80	105,33	1,29	68	122	65	90
501	14	f	61,0	171,0	5,0	1,8	0,90	0,90	3,6	2,50	158,21	1,70	76	110	76	270
502	13	m	60,4	173,0	4,8	1,8	0,80	0,90	3,2	2,50	137,08	1,70	89	105	56	450
503	13	f	51,7	157,0	4,3	2,6	0,90	0,80	3,4	2,60	114,16	1,50	64	112	71	450
504	13	m	42,3	145,0	4,0	2,2	0,80	0,80	3,0	2,50	93,46	1,31	62	86	52	360
505	14	f	34,0	146,0	3,8	2,0	0,80	0,80	2,7	2,50	85,96	1,17	80	80	60	90
506	9	m	27,0	134,0	3,9	1,9	0,70	0,60	2,6	1,90	68,23	1,00	57	118	67	60
507	10	f	46,0	152,0	4,2	2,1	0,80	0,80	3,3	2,40	101,29	1,39	54	124	65	300
508	12	f	40,9	161,0	4,2	1,7	0,80	0,80	2,8	2,20	101,29	1,34	63	110	66	90
509	15	m	74,0	177,0	5,1	2,8	1,00	1,00	3,5	3,10	188,02	1,91	75	126	68	360
510	7	f	22,2	125,0	3,8	1,5	0,60	0,70	2,6	2,00	65,31	0,87	81	97	56	300
511	10	f	37,2	144,0	4,0	1,5	0,50	0,60	2,4	2,30	57,72	1,22	65	105	58	300
512	16	m	69,3	180,0	4,8	1,8	0,80	0,80	3,4	2,10	126,69	1,86	65	133	75	630
513	9	f	32,1	146,0	3,9	1,6	0,70	0,60	2,7	2,10	68,23	1,13	80	113	69	60
514	6	m	25,4	129,0	4,0	1,5	0,60	0,60	2,3	1,80	64,34	0,95	67	86	49	300
515	18	m	66,6	175,0	4,7	2,6	1,10	1,00	3,5	3,10	175,83	1,80	50	118	62	540
516	14	m	41,0	159,0	4,4	1,6	0,80	0,80	2,8	2,30	109,44	1,33	68	104	60	360
517	12	m	38,8	156,0	4,1	1,7	0,70	0,70	2,9	2,00	81,68	1,28	72	131	62	270
518	13	f	43,6	163,0	4,4	1,8	0,60	0,60	2,8	1,90	75,84	1,39	80	96	52	180
519	10	f	48,8	160,0	4,6	2,0	0,80	0,90	2,8	2,20	127,66	1,47	66	113	72	180
520	14	f	60,0	168,0	4,6	2,2	0,90	0,90	3,0	2,50	137,72	1,67	64	125	74	360
521	10	f	43,8	145,0	3,6	2,5	0,80	0,80	2,9	2,20	78,77	1,33	78	98	64	120
522	13	m	36,0	157,0	4,0	1,6	0,60	0,70	2,4	1,80	71,22	1,24	76	124	62	180
523	9	m	32,0	135,0	3,9	1,9	0,70	0,60	2,4	2,00	68,23	1,09	70	108	63	60
524	16	m	66,4	179,0	5,2	2,3	1,00	0,90	3,6	2,50	181,40	1,81	78	105	59	630
525	12	m	43,9	150,0	4,4	1,8	0,90	0,80	3,2	2,80	118,58	1,35	83	118	59	180
526	14	m	81,4	191,0	5,6	2,4	1,00	1,00	3,2	2,60	219,72	2,07	61	124	66	630
527	13	m	47,6	157,0	4,8	2,0	0,90	0,90	3,0	2,50	147,78	1,44	77	134	84	180
528	11	f	43,3	160,0	4,3	2,5	0,70	0,70	3,1	2,60	88,53	1,38	85	102	60	180
529	10	f	43,5	160,0	4,2	1,6	0,70	0,70	2,5	1,90	85,07	1,38	93	109	65	120
530	17	m	59,3	176,0	4,9	2,1	0,90	0,90	3,1	2,50	152,95	1,69	67	115	70	540
531	13	f	47,3	162,0	4,4	1,8	0,80	0,80	3,0	2,30	109,44	1,45	61	111	74	180
532	12	f	39,8	157,0	4,0	1,8	0,90	0,80	3,1	2,30	101,43	1,31	76	103	59	360
533	10	m	44,4	150,0	4,6	2,1	0,80	0,80	3,2	2,50	117,91	1,36	85	104	66	180
534	9	m	34,1	136,0	4,3	1,8	0,70	0,60	2,6	2,00	80,56	1,14	52	113	56	60
535	16	m	76,1	176,0	5,2	2,3	0,90	1,00	3,6	2,70	181,40	1,94	83	132	76	630
536	12	m	57,5	169,0	4,2	2,9	0,80	0,70	3,3	2,70	93,04	1,64	83	129	71	180
537	16	m	66,4	182,0	4,4	1,9	1,00	1,00	3,4	2,60	147,83	1,82	51	132	76	450
538	11	f	45,1	161,0	4,9	1,7	0,70	0,70	3,0	2,40	110,76	1,41	79	106	64	90
539	7	f	23,4	123,0	3,8	1,1	0,60	0,60	2,7	2,00	58,95	0,89	83	102	52	300
540	10	f	33,7	148,0	3,9	2,4	0,80	0,70	3,1	2,40	85,19	1,17	74	119	83	240
541	16	f	64,3	168,0	4,8	2,2	0,70	0,70	3,3	2,60	106,88	1,74	77	115	60	450
542	11	f	49,3	159,0	4,7	1,7	0,70	0,70	2,9	2,30	103,07	1,47	80	111	67	270
543	16	m	61,4	179,0	4,9	2,1	0,90	1,00	3,4	2,60	164,32	1,74	67	127	60	630
544	6	f	20,0	117,0	3,5	1,6	0,60	0,50	2,2	1,40	45,91	0,80	81	90	51	240
545	7	f	24,6	127,0	3,9	1,5	0,60	0,60	2,6	1,80	61,61	0,93	71	97	59	180
546	7	m	35,3	142,0	4,6	1,8	0,70	0,80	2,7	1,90	108,46	1,18	89	115	57	180
547	14	m	53,8	172,0	4,8	2,0	0,80	0,90	2,8	2,70	137,08	1,59	62	109	73	180
548	14	f	64,7	160,0	4,7	1,8	0,90	0,90	2,9	2,00	142,71	1,71	66	134	85	360
549	17	m	72,4	181,0	5,2	2,1	1,10	1,10	3,9	2,70	220,76	1,91	62	130	74	540
550	8	f	25,2	135,0	3,6	1,3	0,60	0,60	2,1	1,80	53,79	0,96	84	81	48	300
551	9	f	28,8	143,0	3,6	1,4	0,70	0,60	2,5	2,00	59,67	1,06	84	92	58	300
552	12	f	47,5	166,0	4,3	1,8	0,80	0,80	3,2	2,50	105,33	1,47	68	122	60	180
553	14	m	66,3	187,0	4,8	1,5	0,90	0,90	2,9	2,30	147,78	1,84	55	131	64	450
554	6	f	27,6	124,0	3,9	1,6	0,70	0,70	2,4	2,00	75,11	0,98	80	100	61	60
555	13	m	46,7	162,0	4,8	2,1	0,70	0,70	2,9	2,50	106,88	1,44	76	111	68	450
556	10	f	34,9	146,0	4,1	1,6	0,80	0,80	2,7	2,20	97,34	1,18	65	101	59	60
557	8	f	21,7	124,0	3,4	1,5	0,50	0,50	2,3	1,60	38,77	0,86	87	91	55	180
558	14	m	51,3	164,0	4,8	1,9	0,80	0,90	3,2	2,20	137,08	1,52	78	133	82	180
559	12	f	32,2	143,0	3,7	2,0	0,70	0,70	2,7	2,30	68,82	1,12	71	115	66	90
560	8	f	29,3	138,0	3,7	1,8	0,60	0,60	2,4	1,70	56,34	1,05	66	115	68	120
561	16	m	66,3	174,0	4,6	2,2	0,90	0,90	3,5	2,80	137,72	1,79	76	126	78	540
562	13	m	54,5	169,0	4,4	2,6	0,90	0,90	2,9	2,60	128,02	1,59	75	134	69	180
563	7	m	21,4	123,0	3,5	1,8	0,60	0,60	2,6	1,80	51,31	0,85	63	111	66	60
564	17	f	73,2	180,0	4,5	2,9	1,00	0,90	3,6	3,10	142,89	1,91	69	95	60	540
565	7	m	27,7	132,0	3,9	1,5	0,60	0,60	2,4	1,70	61,61	1,00	69	100	67	60
566	11	m	50,0	162,0	4,5	2,1	0,80	0,80	3,2	2,40	113,63	1,49	68	104	60	180
567	8	m	34,8	140,0	4,3	1,8	0,70	0,80	2,7	2,30	96,78	1,16	81	88	64	240
568	15	f	44,2	160,0	4,6	1,8	0,70	0,70	2,9	2,20	99,33	1,39	61	122	55	180
569	10	f	32,9	139,0	4,0	1,5	0,70	0,70	2,4	1,80	78,36	1,12	84	115	78	180
570	17	m	49,3	157,0	4,3	1,3	0,70	0,80	2,8	2,00	96,78	1,47	79	106	65	540
571	16	f	50,4	163,0	4,7	2,1	0,80	0,80	3,3	2,30	122,26	1,50	78	128	83	360
572	14	m	65,3	183,0	4,8	2,7	1,00	0,90	3,3	2,90	158,82	1,81	72	104	65	450
573	16	f	84,7	180,0	5,0	2,3	0,90	1,00	3,6	2,50	169,92	2,07	87	128	77	540
574	12	f	36,4	149,0	4,1	2,1	0,80	0,80	3,1	2,90	97,34	1,22	90	100	70	90
575	13	m	44,8	167,0	4,1	2,4	0,80	0,80	2,9	2,30	97,34	1,43	61	131	68	180
576	15	f	52,9	155,0	4,5	1,5	0,70	0,70	2,8	1,90	95,66	1,51	77	131	81	270
577	14	f	59,1	172,0	4,5	2,5	0,90	0,90	3,4	2,80	132,82	1,67	85	135	82	270
578	16	f	57,0	163,0	4,7	2,1	0,70	0,70	3,1	2,30	103,07	1,61	72	110	65	270
579	17	m	79,8	188,0	5,3	2,3	0,90	1,00	3,4	2,80	187,28	2,04	60	135	73	630
580	10	f	33,8	147,0	3,4	1,5	0,60	0,60	2,5	1,90	48,88	1,17	61	96	67	60
581	12	m	43,2	150,0	4,2	2,3	0,80	0,80	2,9	2,60	101,29	1,34	66	106	62	180
582	13	m	56,8	166,0	5,6	1,9	0,90	1,00	3,3	2,50	205,49	1,62	61	113	58	180
583	14	m	44,3	162,0	4,8	1,3	0,80	0,80	3,1	2,30	126,69	1,40	72	124	65	450
584	15	m	63,9	173,0	4,9	2,3	1,10	1,10	3,6	2,60	200,50	1,75	69	130	75	540
585	9	f	27,5	136,0	3,6	1,1	0,70	0,80	2,2	1,80	72,15	1,01	83	93	46	300
586	13	m	56,0	162,0	4,5	2,1	0,80	0,80	3,3	2,20	113,63	1,59	85	112	76	180
587	9	f	41,7	139,0	4,3	1,6	0,80	0,80	3,2	2,30	105,33	1,28	74	116	70	180
588	13	m	52,2	170,0	5,0	2,7	0,90	0,90	3,3	2,90	158,21	1,56	50	117	40	90
589	10	m	27,1	133,0	3,9	1,8	0,70	0,70	2,5	2,10	75,11	0,99	77	121	77	180
590	8	m	35,7	142,0	4,6	1,7	0,70	0,70	2,8	2,00	99,33	1,18	71	107	72	180
591	14	f	54,3	167,0	4,7	1,9	0,80	0,90	3,2	2,10	132,32	1,58	73	122	76	270
592	10	f	49,3	151,0	4,6	2,0	0,70	0,80	2,8	2,20	108,46	1,44	70	107	65	300
593	16	m	64,5	171,0	4,6	1,8	0,80	0,90	3,3	2,30	127,66	1,75	58	115	55	360
594	14	m	55,0	169,0	4,5	1,8	0,70	0,80	2,6	2,50	104,50	1,60	61	124	60	630
595	10	f	28,8	138,0	3,6	1,5	0,60	0,60	2,5	1,50	53,79	1,04	80	97	53	240
596	7	m	19,3	120,0	3,1	1,8	0,80	0,70	2,8	2,40	56,80	0,80	66	106	65	180
597	16	f	67,0	167,0	4,8	2,0	0,90	0,90	3,5	2,30	147,78	1,77	59	107	59	360
598	14	f	50,3	161,0	4,6	1,9	0,80	0,80	2,5	2,00	117,91	1,50	73	114	64	270
599	8	f	25,7	125,0	3,6	1,4	0,60	0,60	2,7	2,40	53,79	0,94	89	112	58	240
600	14	m	63,3	171,0	4,9	2,8	1,00	1,00	3,5	2,80	176,04	1,73	53	130	79	540
601	15	f	45,5	160,0	4,3	2,6	0,80	0,90	3,2	2,90	114,16	1,41	85	124	77	90
602	10	f	28,7	138,0	4,3	1,7	0,70	0,60	2,5	2,00	80,56	1,04	86	106	62	300
603	11	f	41,8	144,0	3,8	1,4	0,70	0,70	2,5	2,00	71,93	1,30	81	110	59	180
604	8	m	31,9	140,0	4,6	2,0	0,80	0,70	2,8	2,00	108,46	1,11	56	115	53	240
605	9	f	29,6	134,0	3,6	1,7	0,80	0,80	2,6	2,10	78,77	1,05	78	97	61	300
606	10	f	38,1	143,0	4,5	1,7	0,80	0,70	2,6	2,10	104,50	1,23	64	107	52	120
607	6	m	24,0	123,0	3,8	1,4	0,60	0,60	2,5	1,80	58,95	0,90	55	103	56	180
608	12	m	38,3	163,0	4,6	1,9	0,70	0,70	2,6	1,80	99,33	1,30	64	96	59	360
609	13	m	47,4	161,0	4,9	2,0	0,70	0,80	2,9	2,20	120,82	1,45	62	130	70	270
610	9	f	28,0	137,0	3,7	2,1	0,70	0,70	3,0	2,40	68,82	1,02	83	103	56	300
611	11	m	32,7	138,0	4,0	1,8	0,70	0,70	2,5	2,10	78,36	1,12	51	105	55	60
612	15	m	52,2	161,0	4,6	2,2	0,80	0,70	3,2	2,40	108,46	1,53	71	113	63	630
613	11	m	39,9	139,0	4,2	2,3	0,80	0,80	3,2	2,40	101,29	1,25	71	121	49	90
614	11	f	33,6	141,0	4,0	1,5	0,70	0,80	2,9	1,80	85,78	1,14	66	117	65	90
615	8	m	26,4	134,0	3,9	1,7	0,70	0,70	2,5	1,90	75,11	0,98	70	100	60	60
616	10	m	30,0	139,0	3,8	1,7	0,60	0,70	2,5	2,00	65,31	1,07	64	126	72	300
617	14	m	65,3	185,0	5,3	3,0	1,00	1,00	3,7	3,00	200,40	1,82	65	123	76	360
618	14	f	54,0	167,0	5,0	1,9	0,80	0,80	3,2	2,30	135,80	1,58	61	130	70	270
619	9	f	48,4	163,0	4,2	2,0	0,80	0,80	3,2	2,40	101,29	1,47	83	104	69	240
620	13	f	64,1	176,0	4,6	2,4	0,90	0,90	2,9	2,50	137,72	1,77	54	107	62	450
621	9	f	37,0	143,0	3,6	1,8	0,60	0,60	2,6	1,86	53,79	1,21	83	103	54	120
622	9	f	33,7	133,0	4,0	1,7	0,70	0,70	3,0	1,90	78,36	1,12	68	123	69	180
623	9	m	33,2	144,0	4,2	1,7	0,70	0,70	2,8	2,20	85,07	1,14	74	113	69	240
624	12	m	42,0	154,0	4,3	1,9	0,80	0,80	2,9	2,10	105,33	1,33	67	121	72	90
625	15	m	66,4	182,0	5,3	1,9	0,90	0,90	3,3	2,30	174,52	1,82	66	132	67	360
626	9	f	31,3	135,0	4,2	1,3	0,50	0,50	2,8	1,70	55,94	1,08	82	110	65	120
627	13	f	31,0	148,0	3,9	1,5	0,70	0,70	3,1	2,20	75,11	1,12	80	111	68	90
628	16	m	89,0	178,0	4,9	2,0	1,00	1,00	3,6	2,70	176,04	2,12	60	115	62	360
629	16	m	53,4	167,0	4,6	2,7	0,90	0,90	3,3	3,10	137,72	1,57	72	118	69	540
630	15	m	79,6	192,0	5,4	2,7	1,00	0,90	3,8	3,00	193,25	2,05	82	134	72	540
631	8	m	30,0	135,0	4,2	1,6	0,60	0,60	2,8	1,90	69,97	1,06	62	123	57	60
632	13	m	50,0	162,0	4,7	2,0	0,80	0,80	3,0	2,40	122,26	1,49	80	125	64	270
633	15	m	66,8	179,0	4,6	3,0	0,90	0,90	3,3	2,90	137,72	1,82	83	115	67	450
634	13	f	50,9	167,0	4,6	1,6	0,70	0,70	3,1	2,40	99,33	1,53	59	121	61	270
635	14	m	65,0	178,0	5,0	2,9	1,00	1,00	3,7	3,10	181,98	1,79	83	125	58	630
636	14	m	76,8	194,0	5,7	2,1	1,00	1,00	3,6	2,60	226,35	2,02	52	113	54	450
637	5	m	22,2	115,0	3,6	1,5	0,50	0,60	2,3	1,70	48,16	0,84	59	126	69	240
638	7	f	31,9	136,0	3,8	1,2	0,70	0,70	2,4	1,80	71,93	1,10	83	98	64	300
639	8	f	26,2	131,0	3,8	1,6	0,60	0,60	3,0	2,10	58,95	0,97	80	80	51	60
640	14	f	61,9	166,0	4,6	1,6	0,80	0,80	2,9	2,30	117,91	1,69	58	122	77	270
641	8	m	33,2	141,0	4,1	2,5	0,90	0,90	3,0	2,40	114,13	1,14	60	103	84	300
642	8	m	30,4	136,0	4,3	1,7	0,70	0,80	3,0	2,00	96,78	1,07	59	110	59	180
643	10	m	41,1	157,0	4,2	1,7	0,70	0,70	2,6	1,80	85,07	1,33	82	135	82	60
644	11	f	43,4	159,0	4,4	2,6	0,70	0,70	3,2	3,00	92,06	1,37	78	124	83	270
645	9	m	29,7	133,0	3,5	1,6	0,60	0,60	3,0	2,30	51,31	1,04	57	108	60	300
646	9	f	32,6	139,0	4,0	1,7	0,70	0,70	2,7	2,00	78,36	1,12	76	120	65	60
647	11	f	35,4	147,0	4,0	2,2	0,80	0,70	2,8	2,40	85,78	1,19	75	98	59	90
648	14	m	59,3	180,0	4,9	1,6	0,90	1,00	3,1	2,70	164,32	1,71	59	117	56	450
649	15	m	58,4	191,0	5,0	1,5	0,70	0,70	2,9	2,40	114,70	1,73	66	120	69	360
650	12	f	45,0	156,0	4,6	2,0	0,90	0,90	3,1	2,50	137,72	1,39	72	116	55	180
651	9	m	26,2	134,0	3,9	2,1	0,70	0,80	2,6	2,20	82,26	0,98	64	102	53	300
652	16	f	66,9	174,0	4,7	2,0	0,80	0,80	3,2	2,20	122,26	1,80	65	123	67	360
653	12	f	62,3	171,0	4,9	2,7	0,90	0,90	3,7	2,90	152,95	1,72	69	135	79	360
654	11	f	50,8	153,0	4,4	2,0	0,80	0,80	2,8	2,00	109,44	1,47	82	110	60	270
655	10	m	31,2	142,0	4,5	1,6	0,70	0,60	2,6	2,10	87,12	1,10	79	119	77	180
656	8	m	32,5	143,0	4,5	2,0	0,80	0,70	2,6	1,80	104,50	1,13	69	107	61	240
657	16	m	68,9	164,0	4,8	2,8	1,00	1,00	3,6	2,00	170,19	1,78	70	115	68	540
658	16	m	60,0	176,0	5,0	1,8	0,90	1,00	3,2	2,60	169,92	1,70	54	107	55	540
659	6	f	23,0	130,0	4,0	1,3	0,70	0,70	2,4	2,00	78,36	0,90	80	105	60	300
660	14	m	67,0	175,0	4,8	2,3	0,90	0,90	3,3	2,60	147,78	1,80	78	114	73	540
661	18	m	72,7	184,0	5,2	1,7	1,00	1,10	3,5	2,50	207,28	1,92	54	125	65	630
662	17	m	80,0	178,0	5,3	1,9	0,90	1,00	3,1	2,80	187,28	2,00	65	134	69	630
663	10	f	39,6	148,0	4,3	2,0	0,70	0,70	3,0	2,00	88,53	1,27	72	92	64	240
664	12	m	37,0	150,0	4,3	1,7	0,70	0,70	3,0	2,10	88,53	1,23	50	111	61	270
665	15	m	61,2	172,0	4,9	1,9	0,90	0,90	3,2	2,40	152,95	1,71	65	97	75	270
666	9	m	28,8	136,0	3,9	1,7	0,70	0,70	2,8	2,00	75,11	1,04	61	101	42	180
667	7	m	29,3	130,0	4,1	1,9	0,60	0,60	2,6	2,00	67,12	1,03	80	95	60	240
668	16	m	67,0	185,0	4,8	1,9	0,90	0,90	3,2	2,70	147,78	1,84	54	112	59	360
669	9	f	31,7	138,0	4,0	1,3	0,70	0,70	2,6	2,00	78,36	1,10	78	116	69	240
670	15	f	49,7	165,0	4,6	1,9	1,00	0,90	3,5	2,40	148,10	1,50	74	119	70	180
671	12	f	33,6	142,0	3,8	2,0	0,70	0,70	2,8	2,00	71,93	1,15	64	121	58	90
672	9	m	32,1	146,0	4,5	1,9	0,70	0,70	2,9	2,10	95,66	1,13	60	107	45	60
673	8	f	23,8	132,0	3,8	1,3	0,60	0,60	2,8	1,60	58,95	0,92	73	93	47	180
674	10	m	35,3	148,0	3,9	2,3	0,90	0,90	3,1	2,70	105,33	1,20	78	112	53	60
675	15	f	53,0	163,0	4,6	2,0	0,70	0,70	3,0	2,20	99,33	1,55	73	122	58	270
676	14	m	50,5	172,0	4,5	1,9	0,70	0,70	3,3	2,40	95,66	1,54	78	114	68	630
677	14	m	68,6	181,0	5,3	2,0	0,80	0,90	3,7	2,80	162,11	1,85	83	126	64	360
678	16	m	64,7	183,0	5,0	2,9	1,00	1,00	3,5	3,10	181,98	1,80	79	106	63	360
679	12	m	42,8	161,0	4,4	1,4	0,70	0,60	2,5	1,90	83,81	1,37	51	123	64	90
680	10	f	33,0	137,0	4,2	1,4	0,70	0,70	2,9	2,00	85,07	1,12	78	124	67	300
681	14	f	61,2	172,0	4,9	2,1	0,80	0,80	3,1	2,60	131,20	1,71	71	125	75	450
682	13	m	61,0	172,0	5,0	2,1	0,90	0,90	3,1	2,60	158,21	1,70	93	123	77	270
683	9	f	30,7	134,0	3,7	1,8	0,60	0,60	2,4	1,70	56,34	1,07	73	109	61	180
684	11	m	43,6	149,0	4,4	1,9	0,80	0,80	2,9	2,20	109,44	1,34	67	119	54	90
685	13	m	54,0	175,0	4,8	2,2	0,90	0,80	3,6	3,00	137,08	1,61	56	104	59	270
686	15	m	75,4	191,0	5,0	2,3	1,00	1,00	3,2	2,40	181,98	1,99	62	129	67	630
687	12	f	33,9	150,0	3,6	1,7	0,70	0,70	2,8	2,20	65,78	1,18	52	120	75	90
688	13	m	55,3	167,0	5,1	2,8	0,90	0,90	3,6	1,90	163,55	1,60	59	130	65	180
689	8	m	23,6	126,0	3,5	1,3	0,70	0,70	2,3	1,70	62,81	0,90	56	134	58	120
690	15	m	66,1	176,0	5,3	2,3	0,90	0,90	3,3	2,80	174,52	1,79	58	124	71	630
691	17	m	58,8	178,0	4,6	2,7	1,00	1,00	3,3	3,00	158,81	1,69	78	133	68	450
692	14	f	47,8	164,0	4,0	2,5	1,10	1,00	3,6	2,70	131,59	1,47	59	119	67	180
693	9	f	48,2	148,0	4,8	1,9	0,80	0,80	3,1	2,20	126,69	1,41	58	108	52	60
694	11	f	34,7	152,0	4,0	2,3	0,80	0,80	3,0	2,60	93,46	1,20	83	103	70	450
695	11	f	37,2	152,0	4,6	1,7	0,80	0,80	2,7	2,00	117,91	1,24	87	112	58	90
696	14	m	67,3	181,0	5,1	2,1	0,80	0,70	3,0	2,30	129,43	1,83	67	132	66	540
697	10	f	33,8	142,0	4,2	1,4	0,60	0,60	2,8	2,00	69,97	1,15	66	102	51	60
698	9	m	33,4	144,0	4,8	1,4	0,80	0,70	2,8	2,00	116,63	1,15	72	105	69	240
699	16	f	60,0	163,5	4,2	1,6	0,80	0,70	2,8	2,30	93,04	1,65	80	118	71	360
700	8	f	29,0	137,0	3,8	2,2	0,70	0,70	2,5	2,40	71,93	1,04	76	93	63	120
701	15	m	57,5	170,0	4,8	2,8	1,10	1,10	3,3	2,70	193,96	1,64	52	114	63	360
702	16	f	52,4	169,0	4,7	2,0	0,70	0,70	3,1	2,30	103,07	1,56	58	104	68	270
703	7	m	29,0	129,0	4,2	1,4	0,50	0,60	2,6	2,00	62,82	1,02	76	94	64	240
704	8	m	25,4	134,0	3,8	1,6	0,60	0,60	2,8	1,80	58,95	0,96	59	123	68	300
705	6	f	21,9	123,0	3,8	1,2	0,50	0,60	2,7	1,80	52,83	0,86	67	88	53	120
706	12	f	35,6	150,0	4,1	1,5	0,60	0,70	2,4	1,80	74,27	1,21	71	102	63	630
707	14	m	67,5	174,0	5,0	2,2	1,00	1,00	3,4	2,70	181,98	1,81	78	105	61	450
708	7	f	28,2	130,0	4,0	1,7	0,60	0,70	2,2	1,80	71,22	1,01	75	88	58	180
709	13	m	59,5	165,0	5,0	3,1	1,20	1,20	3,9	3,20	233,75	1,65	65	117	66	360
710	8	m	23,1	131,0	3,6	1,5	0,70	0,70	2,6	1,90	65,78	0,91	87	115	72	120
711	16	m	64,9	177,0	5,3	2,2	0,90	0,90	3,1	2,60	174,52	1,78	62	133	81	540
712	10	f	37,8	143,0	4,0	1,3	0,70	0,70	2,6	2,00	78,36	1,22	93	88	52	120
713	15	m	63,2	183,0	5,4	1,8	0,80	0,80	3,3	2,60	154,97	1,78	66	135	70	360
714	14	m	55,6	172,0	5,2	2,3	1,00	1,00	3,4	2,40	194,16	1,62	64	112	63	270
715	17	m	71,2	183,0	5,1	2,7	1,00	1,00	3,6	3,40	188,02	1,90	65	125	57	540
716	14	f	61,3	165,0	4,5	1,4	0,80	0,80	3,4	2,20	113,63	1,68	85	119	67	360
717	14	m	58,6	176,0	5,2	2,2	0,90	0,90	3,5	2,50	168,99	1,68	75	107	56	270
718	14	m	63,2	170,0	4,8	2,2	0,90	0,90	2,8	2,40	147,78	1,73	64	125	65	630
719	16	m	70,7	188,0	5,6	2,1	1,00	1,00	3,2	2,90	219,72	1,91	54	118	66	360
720	14	m	55,0	168,0	4,3	1,9	0,80	0,80	3,1	2,10	105,33	1,60	52	111	59	360
721	8	m	28,3	138,0	3,7	1,1	0,60	0,70	2,8	1,90	62,46	1,03	76	107	72	180
722	16	m	64,3	168,0	4,5	2,7	1,00	1,00	3,5	3,00	153,27	1,74	72	127	61	630
723	11	m	48,4	156,0	4,3	2,0	0,90	0,80	3,3	2,50	114,16	1,45	57	111	59	270
724	13	m	57,1	167,0	5,1	2,4	0,90	0,90	3,4	2,20	163,55	1,62	81	92	65	360
725	9	f	29,2	133,0	3,6	2,2	0,70	0,70	2,7	2,20	65,78	1,04	72	100	54	180
726	18	m	72,2	181,0	4,7	2,1	1,00	1,00	3,2	2,70	164,45	1,90	71	122	55	630
727	12	m	35,8	151,0	4,3	1,5	0,80	0,80	2,6	1,90	105,33	1,21	60	100	63	180
728	7	f	19,9	119,0	3,4	1,3	0,60	0,60	2,3	1,60	48,88	0,81	73	90	60	60
729	15	m	59,3	172,0	4,9	2,2	0,80	0,80	3,4	2,80	131,20	1,68	80	125	62	270
730	9	m	25,4	132,0	4,0	1,6	0,70	0,70	2,6	1,80	78,36	0,96	51	108	53	240
731	14	m	53,5	171,0	4,6	2,3	0,80	0,80	3,2	2,40	117,91	1,58	64	129	82	180
732	8	m	31,6	147,0	3,9	1,9	0,80	0,80	2,8	2,50	89,67	1,12	77	107	65	120
733	16	m	67,9	180,0	4,8	2,0	0,80	0,70	2,3	3,00	116,63	1,84	69	115	68	630
734	15	m	60,1	175,0	4,7	2,7	1,05	1,00	3,5	2,90	170,10	1,70	68	125	70	360
735	13	m	54,8	164,0	4,5	2,0	0,80	0,80	3,2	2,50	113,63	1,58	68	135	68	180
736	15	m	70,0	173,0	5,5	2,0	0,90	0,90	3,8	2,50	185,84	1,84	78	121	63	360
737	13	m	54,8	170,0	4,5	2,1	0,80	0,90	3,5	2,70	123,07	1,60	60	101	60	90
738	10	m	41,5	141,0	4,7	1,6	0,70	0,70	3,1	2,40	103,07	1,28	69	107	68	60
739	17	m	58,4	174,0	5,0	1,6	0,80	0,80	3,2	2,40	135,80	1,67	55	130	83	450
740	13	f	50,0	158,0	4,5	1,8	0,80	0,70	3,1	2,10	104,50	1,48	73	118	77	180
741	15	f	70,0	165,0	4,9	2,0	0,90	0,80	3,6	2,50	141,91	1,80	58	128	53	360
742	15	m	69,7	179,0	4,7	2,9	1,00	0,90	3,7	3,30	153,42	1,86	76	131	66	540
743	16	m	62,3	172,0	5,2	2,1	0,90	1,00	3,7	2,50	181,40	1,72	76	130	71	540
744	17	m	71,3	176,0	5,3	2,0	0,90	0,80	3,5	2,80	162,11	1,87	56	118	55	630
745	10	m	40,6	151,0	4,5	1,4	0,80	0,80	3,4	2,20	113,63	1,30	64	115	65	120
746	11	m	38,4	150,0	4,3	2,9	0,80	0,80	3,5	2,50	105,33	1,26	67	112	60	270
747	10	f	31,1	140,0	4,1	1,7	0,60	0,60	2,4	2,00	67,12	1,09	73	113	66	180
748	14	f	61,3	165,0	4,5	1,4	0,80	0,80	3,4	2,20	113,63	1,68	61	119	67	360
749	11	m	32,8	142,0	4,2	2,3	0,80	0,80	3,0	2,30	101,29	1,13	89	97	55	120
750	13	m	57,0	165,0	4,7	2,4	0,95	0,95	3,4	2,60	153,42	1,62	65	105	71	270
751	14	f	58,6	177,0	4,8	1,5	0,80	0,80	3,0	2,20	126,69	1,69	85	128	82	360
752	14	f	67,3	175,0	4,5	2,0	0,80	0,90	3,3	2,30	123,07	1,81	91	122	69	360
753	13	m	51,8	168,0	4,8	1,8	0,80	0,80	2,4	3,00	126,69	1,55	78	110	68	270
754	9	m	24,3	128,0	3,9	2,1	0,70	0,70	2,9	2,40	75,11	0,92	65	98	48	180
755	13	m	45,0	167,0	4,4	1,5	0,80	0,80	3,0	2,00	109,44	1,43	69	118	68	360
756	11	m	38,4	147,0	4,8	1,9	0,70	0,60	2,7	2,10	97,44	1,25	67	112	60	90
757	10	f	36,4	141,0	3,7	1,7	0,60	0,70	2,4	1,60	62,46	1,19	66	118	65	300
758	15	f	68,0	180,0	4,3	2,0	0,90	0,90	3,0	2,40	123,30	1,84	61	121	83	450
759	10	m	40,2	145,0	4,4	1,5	0,70	0,70	2,6	2,10	92,06	1,27	69	110	74	60
760	8	m	26,7	132,0	3,6	2,1	0,70	0,70	2,7	2,40	65,78	0,98	69	100	42	120
761	8	m	33,8	145,0	4,4	1,9	0,60	0,70	2,9	2,40	83,81	1,16	60	130	64	240
762	9	m	33,8	141,0	4,0	2,0	0,80	0,80	2,9	2,30	93,46	1,15	63	127	70	120
763	8	m	26,6	129,0	4,0	2,1	0,70	0,70	2,8	2,30	78,36	0,97	69	107	49	180
764	13	m	52,4	166,0	4,2	1,9	0,70	0,70	3,1	2,30	85,07	1,55	55	122	70	90
765	7	m	24,7	128,0	3,6	2,0	0,70	0,70	2,6	2,20	65,78	0,93	83	104	70	60
766	9	f	27,9	133,0	4,0	1,5	0,70	0,70	2,3	1,60	78,36	1,01	76	86	59	300
767	13	m	62,0	162,0	4,7	1,7	0,70	0,80	3,5	2,20	112,51	1,68	74	122	80	270
768	12	m	37,8	156,0	4,2	1,6	0,70	0,70	2,6	1,80	85,07	1,27	66	135	71	360
769	12	m	31,8	149,0	3,9	2,1	0,70	0,70	2,8	2,70	75,11	1,13	51	115	64	270
770	17	f	59,7	171,0	4,9	2,9	0,90	0,90	2,9	2,80	152,95	1,68	68	100	50	360
771	13	f	40,4	154,5	4,2	1,9	0,80	0,70	2,7	2,00	93,04	1,31	73	100	59	180
772	14	f	49,2	161,0	4,4	1,9	0,80	0,80	3,2	2,40	109,44	1,48	80	127	83	180
773	9	m	32,2	137,0	4,5	1,9	0,80	0,80	2,8	2,00	113,63	1,10	91	125	70	240
774	14	m	48,3	164,5	4,8	1,9	0,80	0,90	3,1	2,50	137,08	1,48	66	119	59	630
775	12	f	48,8	165,0	4,5	2,1	0,70	0,70	2,9	2,30	95,66	1,49	79	90	66	180
776	12	m	43,1	157,0	5,0	2,8	1,00	0,90	3,1	2,70	169,92	1,36	71	119	75	90
777	15	m	74,2	183,0	5,2	2,3	1,10	1,10	3,2	2,40	220,76	1,94	73	133	62	540
778	13	f	39,9	157,0	4,3	2,0	0,70	0,70	2,5	2,10	88,53	1,31	78	110	59	180
779	17	m	80,8	182,0	5,4	2,4	1,00	0,90	3,4	3,00	193,25	2,03	69	122	69	360
780	12	m	43,0	157,0	4,0	2,1	0,80	0,80	2,9	2,40	93,46	1,36	77	119	59	90
781	16	m	69,2	176,0	4,8	2,3	0,90	0,90	3,6	3,10	147,78	1,84	80	121	65	630
782	12	f	49,5	155,0	4,3	2,5	0,90	0,90	3,1	2,90	123,30	1,46	64	126	65	270
783	12	m	40,1	154,0	4,0	2,2	0,90	0,90	3,3	3,10	109,69	1,30	77	125	63	180
784	12	m	38,3	153,0	4,2	2,4	0,80	0,80	2,9	2,60	101,29	1,27	85	110	66	360
785	18	f	49,8	169,0	4,5	1,9	0,80	0,80	2,8	2,10	113,63	1,52	88	125	76	180
786	9	m	29,2	138,0	3,8	1,6	0,70	0,70	2,7	2,10	71,93	1,05	73	116	55	180
787	9	f	25,4	137,0	4,2	1,6	0,70	0,70	2,7	1,80	85,07	0,97	92	112	77	300
788	15	f	49,0	172,0	4,7	2,0	0,70	0,80	3,0	2,10	112,51	1,51	60	117	74	360
789	9	f	25,4	130,0	3,4	1,9	0,70	0,70	2,4	2,20	59,91	0,95	78	100	55	240
790	17	m	67,2	164,0	4,9	3,0	1,05	1,00	3,7	3,40	182,02	1,76	53	116	67	540
791	10	m	33,0	148,0	4,1	1,7	0,70	0,70	2,5	2,20	81,68	1,15	59	100	58	240
